# Supplementary material for: LOU/c/jall rat as a model of resilience in the context of streptozotocin-induced cognitive impairment
Source: Front Aging Neurosci. 2025 Oct 16;17:1666397. doi: 10.3389/fnagi.2025.1666397 (PMC12571741; doi:10.3389/fnagi.2025.1666397)
Supplement: Supplementary file 1 [file Table_1.xlsx]

## Sheet: Wistar_Cortex
Protein names	gene name	Pvalue	log2FC
Ribosyldihydronicotinamide dehydrogenase [quinone] (EC 1.10.5.1) (NRH dehydrogenase [quinone] 2) (NRH:quinone oxidoreductase 2) (Quinone reductase 2) (QR2)	Q6AY80	2.61249e-07	-3.68
Alkylglycerol monooxygenase (EC 1.14.16.5) (Transmembrane protein 195)	A0JPQ8	1.18243e-05	-3.9
Zinc finger FYVE domain-containing protein 26	D4A8G9	4.26321e-05	-1.42
Myosin regulatory light chain RLC-A (Myosin RLC-A) (Myosin regulatory light chain 2-A, smooth muscle isoform)	P13832	0.000119393	1.05
CD99 antigen-like protein 2 (MIC2-like protein 1) (Rhombencephalic expression protein 40 kDa) (Protein rhombex-40) (CD antigen CD99)	Q8R1R5	0.000326528	0.874
non-specific serine/threonine protein kinase (EC 2.7.11.1)	A0A8I5ZXA9	0.000328202	1.14
Putative divalent cation/proton antiporter TMEM165 (Transmembrane protein 165) (Transmembrane protein TPARL)	Q4V899	0.000396612	0.757
Cysteine-rich protein 2 (CRP-2) (Protein ESP1)	P36201	0.000451983	0.588
Mediator of RNA polymerase II transcription subunit 15 (Mediator complex subunit 15)	A0A8I5ZVE0	0.000961002	1.01
Adenosine receptor A1	P25099	0.0013791	0.56
Catenin delta 2	F1M787	0.00141444	0.48
CCHC-type zinc finger nucleic acid binding protein (Cellular nucleic acid-binding protein) (CNBP) (Zinc finger protein 9)	P62634	0.00156273	0.886
HSPB1-associated protein 1 (27 kDa heat shock protein-associated protein 1) (Protein associated with small stress protein 1)	Q5BKC6	0.00160499	-0.443
Alpha-1-acid glycoprotein (Orosomucoid) (OMD)	P02764	0.00161999	1.06
Family with sequence similarity 131, member A	D4ADK8	0.00174076	0.483
Hexokinase-3 (EC 2.7.1.1) (Hexokinase type III) (HK III) (Hexokinase-C)	P27926	0.00175137	-1.21
Synapse associated protein 1	F7F350	0.00200368	0.417
Family with sequence similarity 171, member B	D3ZTG3	0.00201181	0.447
Myelin-associated glycoprotein	G3V9B3	0.00214573	-1.07
Lipoma-preferred partner homolog	Q5XI07	0.00215697	0.608
DnaJ (Hsp40) homolog, subfamily C, member 30 (DnaJ heat shock protein family (Hsp40) member C30)	B2RYV0	0.00229217	0.861
G protein-coupled receptor 158	A0A0A0MY13	0.00239251	0.938
exo-alpha-sialidase (EC 3.2.1.18)	D3ZWB7	0.0025741	-1.4
WWC family member 3	M0R8P6	0.00311715	0.339
Muscleblind-like protein 1	A0A8I6B1J2	0.00313483	-1.33
Mediator of RNA polymerase II transcription subunit 24 (Mediator complex subunit 24) (Thyroid hormone receptor-associated protein 4)	Q4V8B3	0.00314009	-0.497
SPG11 vesicle trafficking associated, spatacsin	A0A0G2JZP7	0.00322445	-0.552
CREB-regulated transcription coactivator 1 (Mucoepidermoid carcinoma translocated protein 1 homolog) (Transducer of regulated cAMP response element-binding protein 1) (TORC-1) (Transducer of CREB protein 1)	Q157S1	0.00335708	0.65
protein-serine/threonine phosphatase (EC 3.1.3.16)	A0A0G2K7Q5	0.00349045	-0.4
RNA helicase (EC 3.6.4.13)	G3V9M1	0.00352239	0.525
E3 ubiquitin-protein ligase TRIM35 (EC 2.3.2.27)	Q5RKG6	0.00387986	0.643
Complement factor H	G3V9R2	0.00390252	0.496
MTOR-associated protein MEAK7 (TBC/LysM-associated domain-containing protein 1) (TLD domain-containing protein 1)	D4A255	0.00395023	0.741
Leucine-rich repeats and immunoglobulin-like domains 1	A0A8I6GIS4	0.00413517	-0.434
Arpp-21 protein (cAMP regulated phosphoprotein 21)	Q5FVI0	0.00452502	0.499
Ribonuclease T2	A0A0G2K9L0	0.00457872	0.642
Vacuolar proton pump subunit B (V-ATPase subunit B) (Vacuolar proton pump subunit B)	A0A8I6AHZ0	0.00462087	-4.02
Microtubule-associated protein 4 (MAP-4)	Q5M7W5	0.00470154	0.516
Kelch repeat and BTB domain containing 7	A0A8I6AT07	0.00485632	-1.16
Aprataxin and PNKP like factor	A0A8I6AU35	0.00500587	-1.16
Selenoprotein W (SelW)	P63301	0.00508616	0.429
rRNA 2'-O-methyltransferase fibrillarin (EC 2.1.1.-) (Histone-glutamine methyltransferase) (Nucleolar protein 1) (U6 snRNA 2'-O-methyltransferase fibrillarin)	P22509	0.00509532	0.682
Protein S100-B (S-100 protein beta chain) (S-100 protein subunit beta) (S100 calcium-binding protein B)	A0A8I6A0X7	0.00539696	-2.17
Glutamate receptor ionotropic, kainate 4 (GluK4) (Glutamate receptor KA-1) (KA1)	Q01812	0.00546777	-1.19
Sigma non-opioid intracellular receptor 1 (Sigma 1-type opioid receptor) (Sigma1-receptor) (Sigma1R)	Q9R0C9	0.00547486	-0.331
Telomerase RNA component interacting RNase	A0A8I5ZZH9	0.00588248	0.407
phosphatidylinositol-3-phosphatase (EC 3.1.3.64) (Phosphatidylinositol-3-phosphate phosphatase)	A0A0G2K1P1	0.00588272	-0.372
Receptor-type tyrosine-protein phosphatase R (R-PTP-R) (EC 3.1.3.48) (PC12-PTP1) (Protein-tyrosine phosphatase PCPTP1) (Tyrosine phosphatase CBPTP)	O08617	0.00588964	-0.347
Pyrroline-5-carboxylate reductase 2 (P5C reductase 2) (P5CR 2) (EC 1.5.1.2)	Q6AY23	0.00630048	0.362
Eukaryotic translation initiation factor 1 (Protein translation factor SUI1 homolog)	A0A8I6AB39	0.00648753	-3.07
Rho-related GTP-binding protein RhoC	B2RYP0	0.00671062	0.413
Ephrin type-B receptor 3 (EC 2.7.10.1)	A0A8I5ZVE3	0.00681622	-0.341
Calcineurin subunit B type 2 (Calcineurin B-like protein) (CBLP) (Protein phosphatase 2B regulatory subunit 2) (Protein phosphatase 3 regulatory subunit B beta isoform)	P28470	0.00706274	-1.09
Interferon regulatory factor 2 binding protein 1	D4AAZ8	0.00716881	0.461
Lysosomal acid lipase/cholesteryl ester hydrolase (Acid cholesteryl ester hydrolase) (LAL) (EC 3.1.1.13) (Cholesteryl esterase) (Lipase A) (Sterol esterase)	Q64194	0.00721496	0.419
Interleukin 27 receptor subunit alpha	D4A1J3	0.00730819	0.429
Biphenyl hydrolase like	F7FBS0	0.00744996	0.502
Heme transporter HRG1 (Heme-responsive gene 1 protein homolog) (HRG-1) (Solute carrier family 48 member 1)	B0BNL4	0.00747824	-0.599
Tyrosine-protein phosphatase non-receptor type (EC 3.1.3.48)	A0A0G2K064	0.0077228	-1.11
Beta-1,3-glucuronyltransferase 3	D4A4R1	0.00782368	-0.4
A-kinase anchor protein 6 (AKAP-6) (Protein kinase A-anchoring protein 6) (PRKA6) (mAKAP)	Q9WVC7	0.00788692	0.378
Ceramide synthase 5	A0A0G2JXZ1	0.00790335	-1.69
Microtubule-associated protein 7	A0A0G2KB52	0.00792593	0.525
Carnitine O-palmitoyltransferase 1, liver isoform (CPT1-L) (EC 2.3.1.21) (Carnitine O-palmitoyltransferase I, liver isoform) (CPT I) (CPTI-L) (Carnitine palmitoyltransferase 1A) (Succinyltransferase CPT1A) (EC 2.3.1.-)	P32198	0.0082725	0.318
Embigin	O88775	0.00834204	0.44
C-Jun-amino-terminal kinase-interacting protein 1 (JIP-1) (JNK-interacting protein 1) (Islet-brain-1) (IB-1) (JIP-1-related protein) (JRP) (JNK MAP kinase scaffold protein 1) (Mitogen-activated protein kinase 8-interacting protein 1)	Q9R237	0.0083422	0.433
Coiled-coil and C2 domain containing 2A	A0A0G2K9D9	0.00841366	0.747
PDZ and LIM domain protein 5 (Enigma homolog) (Enigma-like PDZ and LIM domains protein)	Q62920	0.00858139	0.398
GATOR complex protein NPRL3 (Nitrogen permease regulator 3-like protein)	A0A0G2K0K3	0.00953558	-0.459
Solute carrier family 30 member 6	A0A8I6ABZ0	0.00955257	-0.399
MAU2 chromatid cohesion factor homolog (Cohesin loading complex subunit SCC4 homolog)	D3Z8G8	0.00957589	-0.334
Sestrin 2	B2GUV6	0.00964001	0.417
Nuclear distribution protein nudE-like 1 (Protein Nudel)	Q78PB6	0.00967563	-0.351
BCAR1 scaffold protein, Cas family member	D3ZE30	0.00970509	0.744
Exocyst complex component 7 (Exocyst complex component Exo70)	A0A8I5ZMD7	0.00975599	-0.297
Similar to RIKEN cDNA 2700097O09	D4A3D3	0.0101281	-0.709
Neuronal acetylcholine receptor subunit alpha-4	P09483	0.0101724	-0.283
Vesicle-fusing ATPase (EC 3.6.4.6)	A0A0G2K6U1	0.0102101	-3
NAD-dependent protein deacetylase sirtuin-1 (EC 2.3.1.286) (NAD-dependent protein deacylase sirtuin-1) (EC 2.3.1.-)	A0A0G2JZ79	0.0102441	0.596
Globin a4 (Hemoglobin subunit beta)	A0A1K0H3R5	0.0103195	4.63
Sterol-4-alpha-carboxylate 3-dehydrogenase, decarboxylating (EC 1.1.1.170)	Q5PPL3	0.010345	-0.299
Pituitary adenylate cyclase-activating polypeptide (PACAP) [Cleaved into: PACAP-related peptide (PRP-48); Pituitary adenylate cyclase-activating polypeptide 27 (PACAP-27) (PACAP27); Pituitary adenylate cyclase-activating polypeptide 38 (PACAP-38) (PACAP38)]	P13589	0.010428	-0.742
Chromodomain-helicase-DNA-binding protein 6 (CHD-6) (EC 3.6.4.12) (ATP-dependent helicase CHD6)	D3ZA12	0.0105177	-1.55
Signal-induced proliferation-associated 1	E9PSX8	0.0107362	-0.886
Dynamin-binding protein (Scaffold protein Tuba)	M0R4F8	0.0108824	0.387
Synaptotagmin-4 (Synaptotagmin IV) (SytIV)	P50232	0.0109733	-0.44
Myocyte-specific enhancer factor 2A	Q2MJT0	0.0110143	0.534
Sodium-coupled neutral amino acid transporter 3 (N-system amino acid transporter 1) (Na(+)-coupled neutral amino acid transporter 3) (Solute carrier family 38 member 3) (System N amino acid transporter 1)	Q9JHZ9	0.0110646	-0.447
Cilia- and flagella-associated protein 36 (Coiled-coil domain-containing protein 104)	Q4V8E4	0.0112001	0.369
Pyruvate kinase (EC 2.7.1.40)	A0A8I6AKN1	0.0112771	-0.508
Alpha/beta hydrolase domain-containing protein 17C (Abhydrolase domain-containing protein 17C) (EC 3.1.2.22)	B5DFK7	0.0113093	-0.421
Scaffold attachment factor B	A0A0G2JW97	0.0114266	1
Anamorsin (Cytokine-induced apoptosis inhibitor 1) (Fe-S cluster assembly protein DRE2 homolog)	Q5XID1	0.0115676	0.293
Rab-3A-interacting protein (Rab3A-interacting protein) (Rabin-3) (SSX2-interacting protein)	Q62739	0.0117916	-0.32
Lysosomal phospholipase A and acyltransferase (EC 2.3.1.-) (EC 3.1.1.32) (EC 3.1.1.4) (1-O-acylceramide synthase) (ACS) (LCAT-like lysophospholipase) (LLPL) (EC 3.1.1.5) (Lysophospholipase 3) (Lysosomal phospholipase A2) (LPLA2) (Phospholipase A2 group XV)	Q675A5	0.0118987	-0.376
Carboxypeptidase N catalytic chain (CPN) (EC 3.4.17.3) (Carboxypeptidase N polypeptide 1) (Carboxypeptidase N small subunit)	Q9EQV8	0.0119271	0.494
Nuclear receptor subfamily 2 group E member 1 (Nuclear receptor TLX) (Protein tailless homolog)	A0A8I5ZSJ5	0.0119468	-1.13
ELAV-like protein	A0A8I6B178	0.0119799	0.299
FYVE, RhoGEF and PH domain containing 1	A0A8I5ZMG2	0.0119941	0.442
AN1-type zinc finger protein 2B (Arsenite-inducible RNA-associated protein-like protein) (AIRAP-like protein)	Q4KLG9	0.0120513	0.674
Translation initiation factor eIF2B subunit gamma (eIF2B GDP-GTP exchange factor subunit gamma)	P70541	0.0121493	-0.296
Protein tweety homolog	A0A8I5ZKP5	0.012361	-0.325
tRNA-splicing endonuclease subunit Sen34 (EC 4.6.1.16)	Q5XIB7	0.0124372	-0.369
Ubiquitin associated protein 2-like	A0A8I5ZUK2	0.0126739	0.331
Translation initiation factor eIF2B subunit beta (eIF2B GDP-GTP exchange factor subunit beta)	Q62818	0.0127122	-0.34
Inositol-trisphosphate 3-kinase C (EC 2.7.1.127) (Inositol 1,4,5-trisphosphate 3-kinase C) (IP3 3-kinase C) (IP3K C) (InsP 3-kinase C)	Q80ZG2	0.0127905	-0.46
RAB11 family interacting protein 5	A0A0G2K1W1	0.0128165	0.249
Elongin-A (EloA) (Elongin 110 kDa subunit) (RNA polymerase II transcription factor SIII subunit A1) (SIII p110) (Transcription elongation factor B polypeptide 3)	Q63187	0.0128932	-0.739
Beta-chimaerin (Beta-chimerin) (Rho GTPase-activating protein 3)	Q03070	0.0129358	-0.4
Protein YIPF3 (Liver regeneration-related protein LRRGT00110) (YIP1 family member 3)	Q6TUD4	0.0129661	-0.996
TATA element modulatory factor 1	A0A0G2JZ48	0.0130647	-0.348
Regulator of G-protein signaling 6	A0A8I5ZTQ5	0.0132727	-0.312
Ribosomal RNA processing 12	A0A8I6AUM3	0.0133212	-0.703
Sad1 and UNC84 domain containing 2	A0A8I6A6J5	0.0133827	1.1
Parathyroid hormone 2 receptor (PTH2 receptor)	P70555	0.0134166	0.355
Fractalkine (C-X3-C motif chemokine 1) (CX3C membrane-anchored chemokine) (Neurotactin) (Small-inducible cytokine D1) [Cleaved into: Processed fractalkine]	O55145	0.0135559	-0.238
C2 calcium-dependent domain containing 4C	D3ZLU0	0.0136843	0.356
GDP-fucose protein O-fucosyltransferase 2 (EC 2.4.1.221) (Peptide-O-fucosyltransferase 2)	D3ZUN5	0.0140753	-0.375
Mitochondrial antiviral-signaling protein (MAVS) (Interferon beta promoter stimulator protein 1) (IPS-1) (Virus-induced-signaling adapter) (VISA)	Q66HG9	0.0141627	0.34
Apoptosis regulator Bcl-2	P49950	0.0142755	0.404
Acyl-coenzyme A oxidase	A0A8I6A041	0.0143237	-0.438
SAM and SH3 domain containing 1	A0A8I5ZPI4	0.0144008	0.274
Peptidyl-prolyl cis-trans isomerase (PPIase) (EC 5.2.1.8)	D4AEG3	0.0144579	-0.415
Galectin-5 (Gal-5) (RL-18)	P47967	0.0145108	1.47
Ubiquitin-conjugating enzyme E2 D3 (EC 2.3.2.23) ((E3-independent) E2 ubiquitin-conjugating enzyme D3) (EC 2.3.2.24) (E2 ubiquitin-conjugating enzyme D3) (Phosphoarginine phosphatase) (PAPase) (Ubiquitin carrier protein D3) (Ubiquitin-conjugating enzyme E2(17)KB 3) (Ubiquitin-conjugating enzyme E2-17 kDa 3) (Ubiquitin-protein ligase D3)	P61078	0.0146202	-1.04
Lamin-B1	P70615	0.0147525	1.4
Protein FAM110B	Q5BJX5	0.0148327	0.745
NADH:ubiquinone oxidoreductase subunit S6-like 1	M0RAX2	0.0148412	0.474
Protein odr-4 homolog	A0A8I6AVP7	0.0149237	0.418
DLG associated protein 1	A0A0G2K6T7	0.0149799	0.465
Cellular retinoic acid-binding protein 1 (Cellular retinoic acid-binding protein I) (CRABP-I)	P62966	0.0150073	-0.385
WASH complex subunit 2	Q80X08	0.0150157	0.279
Exocyst complex component 2	A0A0G2K416	0.0151673	0.735
Testis development-related protein	Q498E2	0.0154642	0.457
PBX homeobox 1	A0A8I5ZR45	0.0154691	-0.413
N-acyl-phosphatidylethanolamine-hydrolyzing phospholipase D (N-acyl phosphatidylethanolamine phospholipase D) (NAPE-PLD) (NAPE-hydrolyzing phospholipase D) (EC 3.1.4.54)	Q769K2	0.0157987	-0.324
ubiquitinyl hydrolase 1 (EC 3.4.19.12)	A0A1W2Q6D9	0.0158817	-2.2
Clathrin heavy chain	A0A8I5Y9U9	0.0159665	-0.89
Capping protein regulator and myosin 1 linker 2	A0A8I6AF10	0.0159798	0.345
Histone H1.5	D3ZBN0	0.016105	0.604
Tenascin C	A0A8I6GHT4	0.0161131	0.836
Cytochrome c oxidase subunit	A0A8I6A8X0	0.0161861	0.393
Dynein regulatory complex protein 10 (IQ domain-containing protein D)	Q5XIR6	0.0163842	-1.05
Mitogen-activated protein kinase 9 (MAP kinase 9) (MAPK 9) (EC 2.7.11.24) (SAPK-alpha) (Stress-activated protein kinase JNK2) (c-Jun N-terminal kinase 2) (p54-alpha)	P49186	0.0164805	-0.226
Bile salt export pump (EC 7.6.2.-) (ATP-binding cassette sub-family B member 11) (Sister of P-glycoprotein)	O70127	0.016483	0.554
Src substrate cortactin	Q66HL2	0.016499	0.239
Dolichyl-diphosphooligosaccharide--protein glycosyltransferase 48 kDa subunit (DDOST 48 kDa subunit) (Oligosaccharyl transferase 48 kDa subunit)	Q641Y0	0.0165936	-0.22
alpha-1,2-Mannosidase (EC 3.2.1.-)	A0A8I6ANZ7	0.016663	0.227
Nonsense-mediated mRNA decay factor	A0A0U1RRS5	0.016878	-0.58
Leucine rich repeat containing 61	D3ZA60	0.0168898	0.564
Phenazine biosynthesis-like domain-containing protein (EC 5.1.-.-)	Q68G31	0.0169061	-0.485
High mobility group nucleosome-binding domain-containing protein 5 (Nucleosome-binding protein 1)	B4F777	0.0170687	0.597
Lamina-associated polypeptide 2, isoform beta (Thymopoietin isoform beta) (TP beta)	Q62733	0.0171583	0.486
LIM and calponin homology domains 1	A0A8I5XVC5	0.0171676	-0.405
Numb-like protein	A1L1I3	0.0172456	0.246
ISG15 ubiquitin-like modifier	D4A3X3	0.0173295	1.5
Reticulophagy regulator 1 (Reticulophagy receptor 1)	Q5FVM3	0.0173482	1.48
Potassium/sodium hyperpolarization-activated cyclic nucleotide-gated channel 2	Q9JKA9	0.0173707	0.306
TBC1 domain family, member 22a	A0A8I5ZPV1	0.0173888	-0.286
Microsomal glutathione S-transferase 3	A0A8I6AAX9	0.0174816	0.56
Reticulon-3	Q6RJR6	0.0175556	0.278
Intraflagellar transport protein 80 homolog (WD repeat-containing protein 56)	Q66HB3	0.0175933	-1.65
Synaptosomal-associated protein 29 (SNAP-29) (Golgi SNARE of 32 kDa) (Gs32) (Soluble 29 kDa NSF attachment protein) (Vesicle-membrane fusion protein SNAP-29)	Q9Z2P6	0.0176016	0.229
Exportin 6	G3V858	0.0177425	-0.36
Calcium/calmodulin-dependent protein kinase II beta	A0A8I5ZX82	0.0177735	0.323
Nucleus accumbens-associated protein 1 (NAC-1) (BTB/POZ domain-containing protein 14B)	O35260	0.0180157	0.512
Coilin	A0A8I5ZU31	0.0181177	1.01
Transmembrane channel-like protein	D3ZJC3	0.0183168	-0.305
Ribosomal protein L4, pseudogene 1	A0A8I6ASF5	0.0183475	0.52
Integrin subunit alpha V	F1LZX9	0.0185055	-0.485
Epsin 2	A0A0G2JXY9	0.0188851	0.355
Charged multivesicular body protein 2B	F1M8B7	0.0189788	0.284
Nuclear FMR1 interacting protein 2	A0A8I5ZQZ1	0.0191132	0.28
Gastrin/cholecystokinin type B receptor (CCK-B receptor) (CCK-BR) (Cholecystokinin-2 receptor) (CCK2-R)	P30553	0.0195607	-1.19
Acyl carrier protein	D3ZF13	0.0196812	0.599
Survival of motor neuron-related-splicing factor 30 (Survival motor neuron domain-containing protein 1)	Q4QQU6	0.0197072	-1.11
Fibronectin type III domain containing 3a	A0A8I5ZVT2	0.0197688	0.448
A-kinase anchoring protein 2	D4A4D8	0.0199212	1.19
Calmodulin regulator protein PCP4 (Brain-specific polypeptide PEP-19) (Purkinje cell protein 4)	P63055	0.0199365	-0.529
Guided entry of tail-anchored proteins factor CAMLG (Calcium signal-modulating cyclophilin ligand)	Q6DGG9	0.0199504	0.243
Retinoid-inducible serine carboxypeptidase (EC 3.4.16.-) (Serine carboxypeptidase 1)	Q920A6	0.0199662	0.353
SP100 nuclear antigen	A0A0G2K6R2	0.0200133	1.35
Phosphatase and actin regulator 1	P62024	0.0200518	0.349
Actinin alpha 2	A0A8I5ZN92	0.0201211	0.736
eIF-2-alpha kinase GCN2 (EC 2.7.11.1) (Eukaryotic translation initiation factor 2-alpha kinase 4) (GCN2-like protein)	D4A7V9	0.0202769	0.237
Centrosomal protein 170	D3ZET9	0.020525	0.312
Follistatin-like 4	A0A8I5ZYD0	0.0206354	-0.718
Alpha-(1,6)-fucosyltransferase (Alpha1-6FucT) (EC 2.4.1.68) (GDP-L-Fuc:N-acetyl-beta-D-glucosaminide alpha1,6-fucosyltransferase) (GDP-fucose--glycoprotein fucosyltransferase) (Glycoprotein 6-alpha-L-fucosyltransferase)	Q6EV76	0.0207054	-0.24
NAC alpha domain containing	A0A8I5ZMB0	0.0208421	0.347
Selenoprotein I	B4F7D7	0.0209829	-0.822
Metalloproteinase inhibitor 2 (Tissue inhibitor of metalloproteinases 2) (TIMP-2)	P30121	0.0210474	0.472
Glucocorticoid receptor (GR) (Nuclear receptor subfamily 3 group C member 1)	P06536	0.0210523	0.382
Ephrin-A5 (AL-1) (EPH-related receptor tyrosine kinase ligand 7) (LERK-7)	P97605	0.021126	-1.64
Ubiquitin-associated protein 1 (UBAP-1)	Q5XIS7	0.0211586	0.326
Protein YIF1B (YIP1-interacting factor homolog B)	Q6PEC3	0.0212649	-0.39
Arf-GAP with dual PH domain-containing protein 2 (Centaurin-alpha-2) (Cnt-a2)	Q9JK15	0.0213438	-2.5
arylamine N-acetyltransferase (EC 2.3.1.5)	A0A8I5ZLT4	0.0215002	0.347
Microtubule-associated protein 2 (MAP-2)	P15146	0.0216409	0.301
Growth arrest-specific 2	G3V857	0.0216613	0.538
Cholinephosphotransferase 1 (EC 2.7.8.2) (Diacylglycerol cholinephosphotransferase 1)	Q66H21	0.021702	1.59
UDP-N-acetylglucosamine--dolichyl-phosphate N-acetylglucosaminephosphotransferase (EC 2.7.8.15) (GlcNAc-1-P transferase) (N-acetylglucosamine-1-phosphate transferase)	F7EMK2	0.0219458	0.294
A-kinase anchor protein 12 (AKAP-12)	Q5QD51	0.0219772	0.269
Intercellular adhesion molecule 2	Q6AXM6	0.0220741	0.292
SPARC (Basement-membrane protein 40) (BM-40) (Osteonectin) (ON) (Secreted protein acidic and rich in cysteine)	P16975	0.0220777	0.324
RAB6-interacting golgin (N-terminal kinase-like-binding protein 1) (NTKL-BP1) (NTKL-binding protein 1) (SCY1-like 1-binding protein 1) (SCYL1-BP1) (SCYL1-binding protein 1)	B1H222	0.0221718	0.404
Thioredoxin-like protein	Q5FVI5	0.0223862	0.466
Sad1 and UNC84 domain containing 1	A0A0G2K016	0.0226754	1.66
Cap binding complex dependent translation initiation factor	A0A0G2JZZ3	0.0229457	0.525
Sprouty-related, EVH1 domain containing 1	A0A8I5ZRI8	0.0230053	0.42
Cytochrome P450 4X1 (EC 1.14.14.-) (CYPIVX1)	Q8K4D6	0.0232706	-0.895
Phosphoserine phosphatase (PSP) (PSPase) (EC 3.1.3.3) (O-phosphoserine phosphohydrolase)	Q5M819	0.0232729	-0.282
Hepatoma-derived growth factor-related protein 3 (HRP-3)	Q923W4	0.0232819	-0.241
Lanosterol 14-alpha demethylase (LDM) (EC 1.14.14.154) (CYPLI) (Cytochrome P450 51A1) (CYP51) (Cytochrome P450-14DM) (Cytochrome P45014DM) (Cytochrome P450LI) (Sterol 14-alpha demethylase P450)	Q64654	0.0233054	-0.208
Rab effector MyRIP (Exophilin-8) (Myosin-VIIa- and Rab-interacting protein) (Synaptotagmin-like protein lacking C2 domains C) (SlaC2-c) (Slp homolog lacking C2 domains c)	Q7TNY7	0.023313	0.27
Caveolae-associated protein 1 (Cavin-1) (Polymerase I and transcript release factor) (cav-p60)	P85125	0.0235622	0.426
CD48 antigen (BCM1 surface antigen) (BLAST-1) (MRC OX-45 surface antigen) (SLAM family member 2) (SLAMF2) (Signaling lymphocytic activation molecule 2) (CD antigen CD48)	P10252	0.0236616	0.61
3-ketoacyl-CoA thiolase, mitochondrial (EC 2.3.1.16) (Acetyl-CoA acetyltransferase) (EC 2.3.1.9) (Acetyl-CoA acyltransferase) (Acyl-CoA hydrolase, mitochondrial) (EC 3.1.2.-, EC 3.1.2.1, EC 3.1.2.2) (Beta-ketothiolase) (Mitochondrial 3-oxoacyl-CoA thiolase)	P13437	0.0238888	0.4
Rab proteins geranylgeranyltransferase component A 1 (Choroideremia protein homolog) (Rab escort protein 1) (REP-1)	P37727	0.0239392	-0.266
EH domain binding protein 1	A0A8I6AC10	0.0241313	0.266
GMP reductase (GMPR) (EC 1.7.1.7) (Guanosine 5'-monophosphate oxidoreductase) (Guanosine monophosphate reductase)	Q5FVP6	0.0242419	-0.391
Nucleosome assembly protein 1-like 2	Q505I8	0.0244072	-1.02
Zinc finger protein 511	A0A8I6AIE9	0.0245299	0.382
Rho GTPase-activating protein 26 (Rho-type GTPase-activating protein 26)	A0A8I6AAB3	0.0245393	-0.232
Neuronal tyrosine-phosphorylated phosphoinositide-3-kinase adaptor 2	F1M3A4	0.0246277	0.345
Nipsnap homolog 1	A0A8I5ZW49	0.0247755	-0.25
Nuclear transcription factor Y subunit gamma (CAAT box DNA-binding protein subunit C) (CCAAT-binding transcription factor subunit C) (CBF-C) (Nuclear transcription factor Y subunit C) (NF-YC)	Q62725	0.0248545	-0.637
Diphosphomevalonate decarboxylase (EC 4.1.1.33) (Mevalonate (diphospho)decarboxylase) (MDDase) (Mevalonate pyrophosphate decarboxylase)	Q62967	0.0248632	-0.428
Cytochrome P450 4F5 (EC 1.14.14.1) (CYPIVF5)	P51870	0.0251258	1.02
Outer mitochondrial transmembrane helix translocase (EC 7.4.2.-) (ATPase family AAA domain-containing protein 1) (Neuroprotective protein 6) (Thorase)	Q505J9	0.0253373	0.376
DNA polymerase delta interacting protein 3	A0A0G2JXM5	0.0253466	0.643
Selenide, water dikinase 1 (EC 2.7.9.3) (Selenium donor protein 1) (Selenophosphate synthase 1)	D3ZFY0	0.0255654	-0.314
Plasma alpha-L-fucosidase (EC 3.2.1.51) (Alpha-L-fucoside fucohydrolase 2) (Alpha-L-fucosidase 2)	Q6AYS4	0.0257772	0.311
Hexosyltransferase (EC 2.4.1.-)	D3ZQC1	0.025865	-0.371
Proteasome subunit alpha type-2 (Macropain subunit C3) (Multicatalytic endopeptidase complex subunit C3) (Proteasome component C3)	P17220	0.0259613	-0.226
SAFB-like, transcription modulator	A0A0G2K904	0.0262949	1.26
Sodium/calcium exchanger 1 (Na(+)/Ca(2+)-exchange protein 1) (Solute carrier family 8 member 1)	A0A8I6AXH4	0.0265479	-2.19
Leucine-rich repeat LGI family, member 2 (Lgi2 protein)	B5DF14	0.0273788	-0.259
Solute carrier family 2 member 6	D3ZLC4	0.0273896	-1.02
CDK5 regulatory subunit-associated protein 3 (CDK5 activator-binding protein C53)	Q9JLH7	0.0274364	0.212
Glycine C-acetyltransferase	A0A0G2K2Q2	0.0275156	-0.374
Nuclear receptor subfamily 2 group C member 2 (Orphan nuclear receptor TR4) (Testicular receptor 4)	P55094	0.0275379	-0.553
AP-4 complex subunit epsilon	D3ZX21	0.0275635	0.533
Zinc finger protein 830 (Coiled-coil domain-containing protein 16)	Q3MHS2	0.0275667	1.17
URI1, prefoldin-like chaperone	A0A8I6A6M3	0.0276077	-0.329
Choline-phosphate cytidylyltransferase B (EC 2.7.7.15) (CCT-beta) (CTP:phosphocholine cytidylyltransferase B) (CCT B) (CT B) (Phosphorylcholine transferase B)	Q9QZC4	0.0276451	-0.362
Secretogranin-1 (Chromogranin-B) (CgB) (Glucagonoma peptide) (Secretogranin-I) (SgI) [Cleaved into: PE-11; CCB peptide short form; CCB peptide long form]	O35314	0.0276486	0.347
Four and a half LIM domains 1	A0A0G2K338	0.0277069	0.681
Glutathione S-transferase Mu 5 (EC 2.5.1.18) (GST class-mu 5)	Q9Z1B2	0.0277967	-0.36
Myeloid differentiation primary response protein MyD88	Q6Y1S1	0.0278513	1.24
FERM domain containing 4A	A0A0G2K2R0	0.0278741	0.291
Apolipoprotein A-I (Apo-AI) (ApoA-I) (Apolipoprotein A1) [Cleaved into: Proapolipoprotein A-I (ProapoA-I)]	P04639	0.0279355	0.377
Leukocyte-associated immunoglobulin-like receptor 1 (LAIR-1) (rLAIR1) (CD antigen CD305)	P0C1X9	0.0279381	-0.412
Carbonic anhydrase 1 (EC 4.2.1.1) (Carbonate dehydratase I) (Carbonic anhydrase I) (CA-I) (Cyanamide hydratase CA1) (EC 4.2.1.69)	B0BNN3	0.0279496	0.417
Integrin subunit alpha V	A0A0G2JVZ6	0.0281578	-0.283
Methanethiol oxidase (MTO) (EC 1.8.3.4) (56 kDa selenium-binding protein) (SBP56) (SP56) (Selenium-binding protein 1) (Selenium-binding protein 2)	Q8VIF7	0.02816	-0.221
Pleiotropic regulator 1	Q9WUC8	0.0282438	0.747
ATPase cation transporting 13A2	A0A0G2JX15	0.0284792	-0.771
Janus kinase and microtubule interacting protein 3	A0A0G2K400	0.0286018	-0.223
Protein FAM234A (Protein ITFG3)	Q5M7W6	0.0286511	-0.589
mRNA-capping enzyme [Includes: mRNA 5'-triphosphate monophosphatase (EC 3.6.1.74) (mRNA 5'-phosphatase); mRNA guanylyltransferase (EC 2.7.7.50) (GTP--RNA guanylyltransferase) (GTase)]	A0A8I5ZTT0	0.0287362	0.406
Unconventional myosin-Ie (Myosin heavy chain myr 3) (Unconventional myosin 1E)	Q63356	0.0288117	-0.283
Antithrombin-III (Serpin C1)	F7EY53	0.0289219	0.418
Mitochondrial ribosome-associated GTPase 2	A0A0G2K4Z6	0.0289635	-0.841
Retinol-binding protein 4 (Plasma retinol-binding protein) (PRBP) (RBP)	P04916	0.0291069	0.513
Proteasome subunit beta type-5 (EC 3.4.25.1) (Macropain epsilon chain) (Multicatalytic endopeptidase complex epsilon chain) (Proteasome chain 6) (Proteasome epsilon chain) (Proteasome subunit X)	P28075	0.0293211	-0.223
Solute carrier family 22 member 4 (Organic cation/carnitine transporter 1) (Octn1)	Q9R141	0.0294874	-0.574
Chloride intracellular channel protein 6	Q811Q2	0.0299288	0.643
High affinity choline transporter 1 (rCHT1) (Hemicholinium-3-sensitive choline transporter) (CHT) (Solute carrier family 5 member 7)	Q9JMD7	0.0300327	0.326
Calmodulin-regulated spectrin-associated protein 1	D3Z8E6	0.0300368	0.207
Acyl-coenzyme A thioesterase 8 (Acyl-CoA thioesterase 8) (EC 3.1.2.1) (EC 3.1.2.11) (EC 3.1.2.2) (EC 3.1.2.3) (EC 3.1.2.5) (Choloyl-coenzyme A thioesterase) (EC 3.1.2.27) (Peroxisomal acyl-coenzyme A thioester hydrolase 1) (PTE-1) (Peroxisomal long-chain acyl-CoA thioesterase 1)	Q8VHK0	0.0301137	-0.194
Copper-transporting ATPase 1 (EC 7.2.2.8) (Copper pump 1) (Menkes disease-associated protein homolog)	P70705	0.0302138	0.786
Glycerol kinase (Glycerokinase) (EC 2.7.1.30) (ATP-stimulated glucocorticoid-receptor translocation promoter) (ASTP) (ATP:glycerol 3-phosphotransferase)	Q63060	0.030266	0.433
Prefoldin subunit 4	M0R5N4	0.0303907	-0.302
Heat shock protein family A (Hsp70) member 12A	D3ZC55	0.0304481	-0.292
E2 ubiquitin-conjugating enzyme (EC 2.3.2.23)	A0A8I6A2G8	0.0305393	0.404
Cytoplasmic dynein 2 light intermediate chain 1	Q6AY43	0.0307684	-0.998
Protein arginine methyltransferase 2	Q6AYB9	0.0307829	0.494
Glycogen phosphorylase, muscle form (EC 2.4.1.1) (Myophosphorylase)	P09812	0.0307863	-0.346
Discs large MAGUK scaffold protein 2	A0A8I6ABF7	0.0309628	-1.78
NHP2-like protein 1 (High mobility group-like nuclear protein 2 homolog 1) (OTK27) (U4/U6.U5 small nuclear ribonucleoprotein SNU13) (U4/U6.U5 tri-snRNP 15.5 kDa protein) [Cleaved into: NHP2-like protein 1, N-terminally processed]	P55770	0.0310931	0.419
Noelin-2 (Olfactomedin-2)	Q568Y7	0.0311997	0.432
Frataxin, mitochondrial (EC 1.16.3.1)	M0RAK4	0.03129	0.89
ATP binding cassette subfamily B member 1A	F7FKA8	0.0313853	0.361
Myosin XVIIIa	A0A0G2JY08	0.031453	-0.384
RNA helicase (EC 3.6.4.13)	A0A8I6GAE6	0.0315233	0.994
V-set and transmembrane domain containing 2A	D3ZM70	0.0315256	0.904
Interferon regulatory factor 6	D4AAV0	0.0315831	0.353
Conserved oligomeric Golgi complex subunit 2 (Component of oligomeric Golgi complex 2)	D3ZT01	0.0316684	-0.283
Metal transporter	A0A8I6ATT3	0.0318233	-0.576
KH type-2 domain-containing protein	A0A0G2K689	0.0319121	-2.67
Phosphodiesterase (EC 3.1.4.-)	A0A8I6A5L2	0.032005	-0.39
Leucine zipper protein 2	A0A1W2Q6D6	0.0320821	0.689
Trinucleotide repeat containing adaptor 6B	A0A0G2K6R0	0.0321188	0.234
Hormone-sensitive lipase (HSL) (EC 3.1.1.79) (Monoacylglycerol lipase LIPE) (EC 3.1.1.23) (Retinyl ester hydrolase) (REH)	P15304	0.0321834	-0.35
non-specific serine/threonine protein kinase (EC 2.7.11.1)	Q9JJ76	0.0321896	0.378
Protocadherin-3	Q63418	0.0322588	0.398
RAC-beta serine/threonine-protein kinase (EC 2.7.11.1) (Protein kinase Akt-2) (Protein kinase B beta) (PKB beta) (RAC-PK-beta)	P47197	0.0324773	-0.263
DnaJ heat shock protein family (Hsp40) member A2	Q5M9H7	0.0326562	-1.92
Leucine rich repeats and calponin homology domain containing 3	A0A8I5ZJI0	0.0326789	0.327
Mitochondrial fission regulator 1-like	Q5XII9	0.0328018	0.42
Uveal autoantigen with coiled-coil domains and ankyrin repeats	A0A0G2JT68	0.0328473	-0.847
Retinitis pigmentosa GTPase regulator, pseudogene 1	A0A8I5ZRN6	0.0328989	0.52
Metallothionein-2 (MT-2) (Metallothionein-II) (MT-II)	P04355	0.0330573	1.27
ADAM metallopeptidase domain 22	F1M542	0.0330771	0.354
Endothelin-converting enzyme 1 (ECE-1) (EC 3.4.24.71)	P42893	0.033101	-0.375
Eukaryotic translation initiation factor 1A (eIF-1A) (Eukaryotic translation initiation factor 4C) (eIF-4C) (Liver regeneration-related protein LRRG048)	Q6VV72	0.0336759	-0.922
Acylamino-acid-releasing enzyme (AARE) (EC 3.4.19.1) (Acyl-peptide hydrolase) (APH) (Acylaminoacyl-peptidase)	P13676	0.033851	-0.185
Transthyretin (Prealbumin) (TBPA)	P02767	0.0338688	0.827
Snf2-related CREBBP activator protein	A0A8I5ZYJ1	0.0339381	-0.436
Calumenin (CBP-50) (Crocalbin)	O35783	0.0339564	0.409
Reticulon	A0A0H2UHX1	0.0339833	0.548
Short-chain specific acyl-CoA dehydrogenase, mitochondrial (SCAD) (EC 1.3.8.1) (Butyryl-CoA dehydrogenase)	P15651	0.0340829	-0.263
Parvin, beta	A0A0G2KB09	0.0341562	-0.271
Karyopherin subunit alpha 4	F7FQB8	0.0344155	0.266
Acyl-coenzyme A thioesterase 1 (Acyl-CoA thioesterase 1) (EC 3.1.2.-) (CTE-I) (Inducible cytosolic acyl-coenzyme A thioester hydrolase) (LACH2) (ACH2) (Long chain acyl-CoA thioester hydrolase) (Long chain acyl-CoA hydrolase) (Palmitoyl-coenzyme A thioesterase) (EC 3.1.2.2)	O88267	0.0346567	-0.568
RNA-binding protein Luc7-like	A0A8I6A5U6	0.0347155	0.408
Testis expressed 10	D4A401	0.034725	-0.315
Serine (or cysteine) peptidase inhibitor, clade B, member 1b	F8WGA3	0.0347963	1.17
Deoxyhypusine synthase (DHS) (EC 2.5.1.46)	Q6AY53	0.0349435	-0.242
Isocitrate dehydrogenase [NADP] cytoplasmic (IDH) (IDH1) (EC 1.1.1.42) (Cytosolic NADP-isocitrate dehydrogenase) (IDPc) (NADP(+)-specific ICDH) (Oxalosuccinate decarboxylase)	P41562	0.0350241	-0.198
THO complex subunit 2	A0A0G2K8V3	0.0352171	0.898
Protein kinase C alpha type (PKC-A) (PKC-alpha) (EC 2.7.11.13)	P05696	0.0353088	-0.456
Ribonuclease H2 subunit A (RNase H2 subunit A) (EC 3.1.26.4) (Ribonuclease HI large subunit) (RNase HI large subunit) (Ribonuclease HI subunit A)	Q5U209	0.0355517	-1.05
Nucleoporin NUP35 (35 kDa nucleoporin) (Nuclear pore complex protein Nup53) (Nucleoporin NUP53)	Q68FY1	0.0356921	0.932
Phosphatidylinositol 3-kinase regulatory subunit beta (PI3-kinase regulatory subunit beta) (PI3K regulatory subunit beta) (PtdIns-3-kinase regulatory subunit beta) (Phosphatidylinositol 3-kinase 85 kDa regulatory subunit beta) (PI3-kinase subunit p85-beta) (PtdIns-3-kinase regulatory subunit p85-beta)	Q63788	0.0358527	-0.28
Glioblastoma amplified sequence (Nipsnap homolog 2)	Q5RK08	0.0358692	-0.238
Calcium/calmodulin-dependent protein kinase type II subunit delta (CaM kinase II subunit delta) (CaMK-II subunit delta) (EC 2.7.11.17)	P15791	0.0359149	0.29
Aminoacylase-1A (ACY-1A) (EC 3.5.1.14) (ACY IA) (N-acyl-L-amino-acid amidohydrolase)	Q6AYS7	0.0359629	-0.305
Core histone macro-H2A.1 (Histone macroH2A1) (mH2A1) (H2A.y) (H2A/y)	Q02874	0.0360244	2.51
Formin 2	A0A8I6GLS8	0.0361381	-0.26
Solute carrier family 25 member 24	F7EXY7	0.0361455	0.653
[F-actin]-monooxygenase MICAL2 (EC 1.14.13.225) (MICAL C-terminal-like protein) (Mical-cL) (Molecule interacting with CasL protein 2) (MICAL-2) (Protein RSB-11-77)	D4A1F2	0.0362361	-0.637
Proline-rich coiled-coil 2C	A0A8I6G6W8	0.0362623	0.236
riboflavin kinase (EC 2.7.1.26)	A0A8I5ZLE0	0.036457	-0.484
Protein ABHD1 (EC 3.1.1.-) (Alpha/beta hydrolase domain-containing protein 1) (Abhydrolase domain-containing protein 1)	Q5RK23	0.0364593	-0.287
11-beta-hydroxysteroid dehydrogenase 1 (11-DH) (11-beta-HSD1) (EC 1.1.1.146) (7-oxosteroid reductase) (EC 1.1.1.201) (Corticosteroid 11-beta-dehydrogenase isozyme 1)	P16232	0.0364621	-0.641
Spliceosome-associated protein CWC27 homolog (Probable inactive peptidyl-prolyl cis-trans isomerase CWC27 homolog) (PPIase CWC27)	Q5XIB2	0.0365511	0.732
Transmembrane protein 87B	D4A7B6	0.0365951	0.254
Transmembrane protein 11, mitochondrial	B0BN86	0.0367534	0.447
Forkhead box O3	D3ZBQ1	0.0367824	0.926
Transcriptional regulator ATRX (EC 3.6.4.12) (ATP-dependent helicase ATRX) (X-linked nuclear protein)	A0A0G2JXZ3	0.0368628	-0.335
FERM and PDZ domain containing 4	A0A8I6ALA6	0.0370905	0.295
Protein RER1	Q498C8	0.0371623	-0.294
Glycogen phosphorylase, brain form (EC 2.4.1.1)	P53534	0.0376171	-0.187
Cathepsin S (EC 3.4.22.27)	A0A8I6AES4	0.0376739	0.321
Eukaryotic translation elongation factor 1 alpha 2	A0A8I6AIP3	0.0376891	0.224
AT hook, DNA binding motif, containing 1	D4A5R3	0.0377851	0.401
CD34 molecule	B1PLB1	0.0378318	-0.453
Suppressor of glucose, autophagy associated 1	A0A0G2KA88	0.0379375	0.325
Lamin B2	D3ZLC1	0.038081	2.11
Caspase activity and apoptosis inhibitor 1	G3V6Y7	0.0381804	0.859
Multiple inositol polyphosphate phosphatase 1 (EC 3.1.3.62) (2,3-bisphosphoglycerate 3-phosphatase) (2,3-BPG phosphatase) (EC 3.1.3.80) (Inositol (1,3,4,5)-tetrakisphosphate 3-phosphatase) (Ins(1,3,4,5)P(4) 3-phosphatase)	O35217	0.0382372	-0.21
Glycerol-3-phosphate dehydrogenase [NAD(+)] (EC 1.1.1.8)	D3ZAP9	0.0389032	-0.251
Family with sequence similarity 171, member A2	D3ZT47	0.0392453	0.231
ubiquitinyl hydrolase 1 (EC 3.4.19.12)	A0A8I5ZT30	0.0393516	0.244
Syntaxin-3	Q08849	0.039439	-0.229
Catenin delta 1	A0A0G2JXM1	0.0396059	0.18
RNA binding motif protein 7	A0A8I5XVE7	0.0396489	0.494
SHC-transforming protein 2 (Protein Sck) (SH2 domain protein C2) (Src homology 2 domain-containing-transforming protein C2)	O70142	0.0396887	0.31
DDB1 and CUL4 associated factor 6	A0A8I5Y6I7	0.0398258	-0.292
Trafficking protein particle complex subunit 2B	D3ZVF4	0.0398771	-0.261
Amine oxidase [flavin-containing] B (EC 1.4.3.21) (EC 1.4.3.4) (Monoamine oxidase type B) (MAO-B)	P19643	0.040022	0.426
Phospholipid-transporting ATPase (EC 7.6.2.1)	A0A8I5ZV31	0.0400756	-0.525
Protein tyrosine phosphatase type IVA 1 (EC 3.1.3.48) (Protein-tyrosine phosphatase 4a1) (Protein-tyrosine phosphatase of regenerating liver 1) (PRL-1)	Q78EG7	0.0401858	0.318
Similar to CG9646-PA	A0A8L2QM38	0.0403779	-0.288
Small acidic protein	A0A8I6AVK1	0.0403827	0.498
Muscleblind-like protein 2	F2Z3T4	0.0404431	0.217
Serine/threonine kinase 38 like	A4GW50	0.0404512	-0.197
Alpha-centractin (Centractin)	P85515	0.0406452	-0.27
Metabotropic glutamate receptor 3	A0A0G2JV93	0.0406467	-1.06
Ras-related protein Rap-1A (EC 3.6.5.2) (Ras-related protein Krev-1)	P62836	0.04075	-0.366
Transforming growth factor beta-2 proprotein [Cleaved into: Latency-associated peptide (LAP); Transforming growth factor beta-2 (TGF-beta-2)]	Q07257	0.0408126	-0.39
Adenylyl cyclase-associated protein 2 (CAP 2)	P52481	0.0408928	-0.224
Carboxypeptidase D (EC 3.4.17.22) (Metallocarboxypeptidase D) (gp180)	Q9JHW1	0.0409113	-0.202
Protein phosphatase 3 catalytic subunit alpha (EC 3.1.3.16) (CAM-PRP catalytic subunit) (Calcineurin A alpha) (Calmodulin-dependent calcineurin A subunit alpha isoform) (CNA alpha) (Serine/threonine-protein phosphatase 2B catalytic subunit alpha isoform)	P63329	0.0411281	-0.288
Band 4.1-like protein 1 (Erythrocyte membrane protein band 4.1-like 1) (Neuronal protein 4.1) (4.1N)	Q9WTP0	0.0411743	0.183
Family with sequence similarity 169, member A	A0A8I6G2A6	0.0412381	0.287
C2CD2-like	F7EUW3	0.0412963	0.358
UBX domain-containing protein 2B (NSFL1 cofactor p37) (p97 cofactor p37)	P0C627	0.0413577	0.365
ADP-ribosylation factor GTPase-activating protein 2 (ARF GAP 2) (GTPase-activating protein ZNF289) (Zinc finger protein 289)	Q3MID3	0.0415331	0.312
Ubiquitin-associated protein 2	A0A0G2JYD1	0.0415736	0.286
Non-lysosomal glucosylceramidase (NLGase) (EC 3.2.1.45)	D4A6U0	0.0416067	-0.256
Propionate--CoA ligase (EC 6.2.1.1) (EC 6.2.1.17)	A0A8I6GJ11	0.0416111	-0.368
Hydroxymethylglutaryl-CoA synthase, cytoplasmic (HMG-CoA synthase) (EC 2.3.3.10) (3-hydroxy-3-methylglutaryl coenzyme A synthase)	P17425	0.0416609	-0.435
TNF alpha induced protein 8 like 3	A0A8I5ZYA0	0.0417086	-0.356
Polyisoprenoid diphosphate/phosphate phosphohydrolase PLPP6 (EC 3.1.3.-) (EC 3.6.1.-) (EC 3.6.1.68) (Phospholipid phosphatase 6)	Q66H88	0.0417112	-0.297
Protein unc-13 homolog B (Munc13-2)	Q62769	0.0418255	-0.407
Thy-1 membrane glycoprotein (Thy-1 antigen) (CD antigen CD90)	P01830	0.0419947	-0.439
Palmitoyl-protein thioesterase 1 (PPT-1) (EC 3.1.2.22) (Palmitoyl-protein hydrolase 1)	P45479	0.0421168	-0.201
Probable RNA-binding protein EIF1AD (Eukaryotic translation initiation factor 1A domain-containing protein)	Q5RKI6	0.0425489	0.263
Similar to Protein Njmu-R1	D3ZEJ9	0.0427795	-0.257
1-phosphatidylinositol 4,5-bisphosphate phosphodiesterase beta-4 (EC 3.1.4.11) (Phosphoinositide phospholipase C-beta-4) (Phospholipase C-beta-4) (PLC-beta-4)	Q9QW07	0.0428962	-0.56
Transmembrane protein 160	D3ZZU4	0.0430284	0.394
Mitochondrial translation release factor in rescue (RGD1563482 protein)	F1LWN5	0.0431364	1.87
Medium-chain acyl-CoA ligase ACSF2, mitochondrial (EC 6.2.1.2)	Q499N5	0.043249	-0.228
Complement C1q subcomponent subunit C	P31722	0.043268	0.71
Neuroserpin (Peptidase inhibitor 12) (PI-12) (Serine protease inhibitor 17) (Serpin I1)	Q9JLD2	0.0433031	-0.326
Transmembrane protein 43 (Protein LUMA)	Q5XIP9	0.0433429	0.209
Cytoplasmic 60S subunit biogenesis factor ZNF622 (Liver regeneration-related protein LRRG121) (Zinc finger protein 622)	Q7TM96	0.0437456	0.364
Cytosolic 10-formyltetrahydrofolate dehydrogenase (10-FTHFDH) (FDH) (EC 1.5.1.6) (Aldehyde dehydrogenase family 1 member L1) (FBP-CI)	P28037	0.0437877	-0.305
Cytohesin-3 (PH, SEC7 and coiled-coil domain-containing protein 3) (SEC7 homolog C) (rSec7-3)	P97696	0.0437894	-0.207
Mitochondrial fission factor	Q4KM98	0.0439893	0.482
Apoptotic chromatin condensation inducer 1	A0A8I5Y5F2	0.0440908	0.468
FK506-binding protein-like (WAF-1/CIP1 stabilizing protein 39) (WISp39)	Q6MG81	0.0441649	0.377
Reticulon-4 (Foocen) (Glut4 vesicle 20 kDa protein) (Neurite outgrowth inhibitor) (Nogo protein)	Q9JK11	0.0441797	0.258
Eukaryotic translation initiation factor 3 subunit L (eIF3l) (Eukaryotic translation initiation factor 3 subunit 6-interacting protein) (Eukaryotic translation initiation factor 3 subunit E-interacting protein)	A0A8I5ZLD0	0.0442173	-0.196
Protein tweety homolog 1 (Volume-regulated anion channel subunit Ttyh1)	P0C5X8	0.0442417	-0.29
HBS1-like translational GTPase	A0A8I6GEM5	0.0444403	1.18
Branched-chain alpha-ketoacid dehydrogenase kinase (BCKDH kinase) (BCKDHKIN) (BDK) (EC 2.7.11.1) ([3-methyl-2-oxobutanoate dehydrogenase [lipoamide]] kinase, mitochondrial) (EC 2.7.11.4)	Q00972	0.0444562	0.172
C-type lectin domain family 3, member B	D3ZUU6	0.0448056	0.464
Transcription initiation factor TFIID subunit 9 (RNA polymerase II TBP-associated factor subunit G) (Transcription initiation factor TFIID 31 kDa subunit) (TAFII-31) (TAFII31) (Transcription initiation factor TFIID 32 kDa subunit) (TAFII-32) (TAFII32)	Q5BKE0	0.0448249	0.966
EF-hand calcium binding domain 14	A0A8I5ZLM3	0.0453428	-0.287
Cytoplasmic polyadenylation element binding protein 3	A0A8I5Y6H1	0.0453579	0.355
Erythroid differentiation regulatory factor 1	A0A0G2K4K6	0.0454153	0.307
ADP-ribosylation factor 5	P84083	0.0454369	-0.223
Aladin WD repeat nucleoporin	A0A8I5YCH6	0.0454555	0.54
Mitochondrial proton/calcium exchanger protein (Electroneutral mitochondrial K(+)/H(+)exchanger) (KHE) (Leucine zipper-EF-hand-containing transmembrane protein 1)	Q5XIN6	0.0455591	0.255
Ufm1-specific protease 2 (UfSP2) (EC 3.4.22.-)	Q5XIB4	0.0456174	0.488
Glutathione S-transferase A6 (EC 2.5.1.18) (GST class-alpha member 6)	Q6AXY0	0.0457934	-0.234
Polypyrimidine tract-binding protein 3 (Regulator of differentiation 1) (Rod1)	Q9Z118	0.0458152	0.472
non-specific serine/threonine protein kinase (EC 2.7.11.1)	D3ZCD7	0.0458481	-0.199
Isochorismatase domain-containing protein 1 (Down-regulated in nephrectomized rat kidney protein 1) (DR-NR1)	Q6I7R3	0.0459806	-0.563
Tumor protein D54 (Tumor protein D52-like 2)	Q6PCT3	0.0461101	0.269
dTMP kinase (EC 2.7.4.9)	A0A8I6AFQ3	0.0463182	-0.358
Choline/ethanolamine kinase (Choline kinase beta) (CK) (CKB) (EC 2.7.1.32) (Ethanolamine kinase) (EK) (EC 2.7.1.82) (choline/ethanolamine kinase beta) (CKEKB)	O54783	0.0463692	-0.198
Protein transport protein Sec61 subunit beta	B2RZD1	0.0464567	0.256
Mitochondrial inner membrane protease ATP23 (EC 3.4.24.-)	M0R4I7	0.0465045	0.507
TatD DNase domain containing 3	M0R5U3	0.0465368	-0.508
Cocaine- and amphetamine-regulated transcript protein [Cleaved into: CART(1-52); CART(55-102); CART(62-102)]	P49192	0.0466469	1.05
Cytoplasmic polyadenylation element binding protein 2	D3ZHK8	0.0467499	0.554
RAB GTPase activating protein 1-like	A0A8I6GAC9	0.0468175	0.308
Arylsulfatase L	F7FE18	0.046991	0.397
Glutathione S-transferase Mu 1 (EC 2.5.1.18) (GST 3-3) (GSTM1-1) (Glutathione S-transferase Yb-1) (GST Yb1)	P04905	0.0471116	-0.324
Frizzled class receptor 3	A0A8I5ZWZ3	0.0471131	-0.361
Nuclear pore complex protein Nup153 (153 kDa nucleoporin) (Nucleoporin Nup153)	P49791	0.0472083	0.344
Ubiquitin carboxyl-terminal hydrolase (EC 3.4.19.12)	A0A8I5ZV90	0.0475057	0.18
Large ribosomal subunit protein uL30m (39S ribosomal protein L30, mitochondrial) (L30mt) (MRP-L30)	P0C2C1	0.0477422	0.428
Zinc finger, C2HC-type containing 1A	A0A0G2K782	0.0478165	0.612
LysM and putative peptidoglycan-binding domain-containing protein 1	Q5HZA4	0.0478915	0.242
GATOR complex protein NPRL3 (Nitrogen permease regulator 3-like protein)	Q499Q8	0.0479162	-0.339
U4/U6 small nuclear ribonucleoprotein Prp3 (Pre-mRNA-splicing factor 3)	A0A0G2JTI7	0.0479695	0.392
Carboxylic ester hydrolase (EC 3.1.1.-)	D3ZP14	0.0480336	-1.82
Protein sprouty homolog 2	Q5HZA2	0.0480922	0.41
Beta-2-microglobulin	P07151	0.0480941	0.491
Regulation of nuclear pre-mRNA domain-containing protein	B5DEK0	0.0480994	0.302
Solute carrier family 4 member 1 adaptor protein	A0A8I6A1K0	0.0482444	0.268
Vacuolar protein sorting-associated protein 52 homolog (SAC2 suppressor of actin mutations 2-like protein)	O55166	0.0482485	-0.181
Cytochrome c oxidase subunit 7A2, mitochondrial (Cytochrome c oxidase subunit VIIa-liver/heart) (Cytochrome c oxidase subunit VIIa-L)	P35171	0.0484468	0.443
H(+)/Cl(-) exchange transporter 7 (Chloride channel 7 alpha subunit) (Chloride channel protein 7) (ClC-7)	P51799	0.0484673	0.457
Glia-derived nexin (GDN) (Peptidase inhibitor 7) (PI-7) (Protease nexin 1) (PN-1) (Protease nexin I) (Serpin E2)	P07092	0.0485228	-0.285
Dual specificity calcium/calmodulin-dependent 3',5'-cyclic nucleotide phosphodiesterase 1B (Cam-PDE 1B) (EC 3.1.4.17) (63 kDa Cam-PDE)	Q01066	0.0485871	-0.203
proton-translocating NAD(P)(+) transhydrogenase (EC 7.1.1.1)	A0A8I6AQG5	0.0487514	0.381
3-oxoacyl-[acyl-carrier-protein] synthase, mitochondrial (EC 2.3.1.41)	G3V6R7	0.0488107	-0.193
Hyccin PI4KA lipid kinase complex subunit 1	A0A8I5ZKS4	0.0489904	-0.297
ATP synthase subunit d, mitochondrial (ATPase subunit d) (ATP synthase peripheral stalk subunit d)	P31399	0.0490911	0.368
Potassium/sodium hyperpolarization-activated cyclic nucleotide-gated channel 1	F1LSH6	0.0493472	0.675
WD repeat-containing protein 35 (Naofen)	A6N6J5	0.0494372	0.32
Sharpin (Shank-associated RH domain-interacting protein)	Q9EQL9	0.0496977	-0.245
GTP-binding nuclear protein Ran	Q66H11	0.0498487	-0.288
Proline-rich coiled-coil 2B	D3ZZ51	0.0500247	0.323
Pleckstrin homology domain containing A1	A0A8I5ZUX8	0.0501793	-0.202
Glutathione S-transferase LANCL1 (EC 2.5.1.18) (40 kDa erythrocyte membrane protein) (p40) (LanC-like protein 1)	Q9QX69	0.0502614	-0.164
Disks large-associated protein 4 (DAP-4) (PSD-95/SAP90-binding protein 4) (SAP90/PSD-95-associated protein 4) (SAPAP-4)	P97839	0.0504068	0.323
60S ribosomal protein L7a	D3ZNA3	0.050722	-0.38
Family with sequence similarity 171, member A1	A0A8I6AEW7	0.0507311	0.221
Ras-related protein Rab-34	Q5U1Y1	0.0507362	0.229
Holocarboxylase synthetase	A0A8I6A968	0.0508057	-0.245
PX domain-containing protein kinase-like protein (Modulator of Na,K-ATPase) (MONaKA)	Q4FZZ1	0.0510124	-0.261
Craniofacial development protein 1 (Bucentaur)	Q75UQ2	0.0511056	0.294
SAP domain-containing ribonucleoprotein (Nuclear protein Hcc-1)	Q498U4	0.0511247	0.305
Mitochondrial outer membrane protein SLC25A46 (Solute carrier family 25 member 46)	Q5EB62	0.0515105	0.339
Peroxiredoxin-2 (EC 1.11.1.24) (Thioredoxin-dependent peroxiredoxin 2)	A0A0G2JSH9	0.0516065	0.575
Neuron navigator 3	A0A0G2JZB7	0.051756	0.237
Laminin subunit gamma 1	F1MAA7	0.0518404	0.696
AHNAK nucleoprotein	A0A0G2JU96	0.05212	-0.587
Phosphoinositide-3-kinase regulatory subunit 2 (Phosphoinositide-3-kinase, regulatory subunit 2 (Beta))	Q5FVS6	0.0524181	-0.463
Annexin A1 (Annexin I) (Annexin-1) (Calpactin II) (Calpactin-2) (Chromobindin-9) (Lipocortin I) (Phospholipase A2 inhibitory protein) (p35) [Cleaved into: Annexin Ac2-26]	P07150	0.052484	0.893
Immunoglobulin superfamily member 1 (IgSF1) (Inhibin-binding protein) (InhBP)	Q925N6	0.0527664	0.191
All-trans-retinol 13,14-reductase (EC 1.3.99.23)	A0A8I6A1R3	0.0527757	-0.359
Fibroblast growth factor receptor 1 (FGFR-1) (bFGF-R-1) (EC 2.7.10.1) (Basic fibroblast growth factor receptor 1) (MFR) (Proto-oncogene c-Fgr) (CD antigen CD331)	Q04589	0.0528942	-0.222
KH domain-containing RNA-binding protein QKI (Protein quaking) (RqkI)	Q91XU1	0.0530112	0.186
T-cell activation inhibitor, mitochondrial (Tolerance-associated gene-1) (TOAG-1)	P0DKR2	0.0530276	0.359
receptor protein-tyrosine kinase (EC 2.7.10.1)	A0A0G2KBC4	0.0530851	0.459
E3 ubiquitin-protein ligase Praja-2 (Praja2) (EC 2.3.2.27) (RING-type E3 ubiquitin transferase Praja-2)	Q63364	0.0531742	0.223
Reticulon-2 (Neuroendocrine-specific protein-like 1) (NSP-like protein 1) (Neuroendocrine-specific protein-like I) (NSP-like protein I) (NSPLI)	Q6WN19	0.0531794	0.447
Biotinidase (Biotinase) (EC 3.5.1.12)	Q5FVF9	0.0533229	0.388
ZPR1 zinc finger	A0A8I6AUQ7	0.0533609	-0.237
DNA mismatch repair protein Msh2 (MutS protein homolog 2)	P54275	0.053656	-0.921
Uncharacterized protein C11orf96 homolog (Protein Ag2)	A8IHN8	0.0538519	0.318
CaM kinase-like vesicle-associated protein (1G5)	Q63092	0.0539215	-0.165
Cytoplasmic dynein 1 intermediate chain 1 (Cytoplasmic dynein intermediate chain 1) (Dynein intermediate chain 1, cytosolic) (DH IC-1)	Q63100	0.0540732	-0.214
Serine/threonine-protein phosphatase 2A 55 kDa regulatory subunit B delta isoform (PP2A subunit B isoform B55-delta) (PP2A subunit B isoform PR55-delta) (PP2A subunit B isoform R2-delta) (PP2A subunit B isoform delta)	P56932	0.0542195	-0.229
Small nuclear ribonucleoprotein Sm D3 (Sm-D3) (snRNP core protein D3)	A0A8I6AI37	0.0543645	0.248
KN motif and ankyrin repeat domains 4	A0A8I6A9C5	0.0546766	0.359
Biliverdin reductase A (BVR A) (EC 1.3.1.24) (Biliverdin-IX alpha-reductase)	P46844	0.0548056	-0.19
Serine/threonine-protein phosphatase 2A 55 kDa regulatory subunit B alpha isoform (PP2A subunit B isoform B55-alpha) (PP2A subunit B isoform BRA) (PP2A subunit B isoform PR55-alpha) (PP2A subunit B isoform R2-alpha) (PP2A subunit B isoform alpha)	P36876	0.0550772	-0.173
Leucine carboxyl methyltransferase 1 (EC 2.1.1.233)	A0A8I6A6V3	0.0552729	-0.393
Dishevelled segment polarity protein 3	A0A8I6GKX7	0.0553435	-0.283
Membrane protein FAM174A (Transmembrane protein 157)	Q5FVQ7	0.05551	-0.281
Egl nine homolog 1 (EC 1.14.11.29) (Hypoxia-inducible factor prolyl hydroxylase 2) (HIF-PH2) (HIF-prolyl hydroxylase 2) (HPH-2) (Prolyl hydroxylase domain-containing protein 2) (PHD2)	P59722	0.0557821	-0.221
Phosphorylase b kinase regulatory subunit	A0A096MJF7	0.0560798	-0.494
Albumin	A0A0G2JSH5	0.0561606	0.702
Acetoacetyl-CoA synthetase (EC 6.2.1.16)	Q9JMI1	0.056254	-0.285
G-protein signaling modulator 2	A0A8I6AGM3	0.0565075	-0.562
Serine and arginine rich splicing factor 3	A0A0U1RRV7	0.0566432	0.49
SKI3 subunit of superkiller complex	D3ZL50	0.0570185	0.159
Isopentenyl-diphosphate Delta-isomerase 1 (EC 5.3.3.2) (Isopentenyl pyrophosphate isomerase 1) (IPP isomerase 1) (IPPI1)	O35760	0.0571245	-0.287
Ras-related protein Rab-35	Q5U316	0.0571747	-0.17
Mitogen-activated protein kinase 8 (MAP kinase 8) (MAPK 8) (EC 2.7.11.24) (SAPK gamma) (Stress-activated protein kinase JNK1) (c-Jun N-terminal kinase 1) (p54 gamma)	P49185	0.0573468	0.302
Small integral membrane protein 43	A0A8I6ADI3	0.0573546	-0.713
Rho/Rac guanine nucleotide exchange factor 18	A0A8I5ZLL3	0.0573663	-0.239
UDP-glucuronosyltransferase (EC 2.4.1.17)	F1LM22	0.057381	0.919
Suppressor of cancer cell invasion	A0A8I6A099	0.0576905	-0.207
Symplekin scaffold protein	A0A0G2K1E5	0.0577391	0.174
ubiquitinyl hydrolase 1 (EC 3.4.19.12)	D3ZBB7	0.0578462	1.07
Glutathione S-transferase Mu 7 (EC 2.5.1.18) (Chain 4) (GST Yb3) (GST class-mu 3) (Glutathione S-transferase Yb-3)	P08009	0.0578725	-0.309
Alpha-mannosidase 2C1 (EC 3.2.1.24) (Alpha-D-mannoside mannohydrolase) (Mannosidase alpha class 2C member 1)	P21139	0.0579644	-0.165
NADH:ubiquinone oxidoreductase complex assembly factor 2	A0A0G2JZF6	0.0580369	0.23
Golgi reassembly stacking protein 2	A0A0G2K3Q2	0.0580426	0.376
Nectin cell adhesion molecule 3	A0A8I5ZU75	0.0583929	0.518
Regulation of nuclear pre-mRNA domain containing 2	A0A0G2JTD1	0.0584172	0.343
ER membrane protein complex subunit 3 (Transmembrane protein 111)	Q5U2V8	0.0584422	-0.227
Rieske (Fe-S) domain containing	D3ZF58	0.0586181	0.398
14-3-3 protein eta	P68511	0.0586317	-0.256
ADP-ribosylation factor 3 (Liver regeneration-related protein LRRG202)	P61206	0.0586827	-1.07
Atypical kinase COQ8A, mitochondrial (EC 2.7.-.-) (Chaperone activity of bc1 complex-like) (Chaperone-ABC1-like) (Coenzyme Q protein 8A) (aarF domain-containing protein kinase 3)	Q5BJQ0	0.0586856	0.204
Arf-GAP with coiled-coil, ANK repeat and PH domain-containing protein (Cnt-b) (Centaurin-beta)	A0A8I5ZV04	0.0587048	-0.344
Zinc transporter ZIP6 (Solute carrier family 39 member 6) (Zrt- and Irt-like protein 6) (ZIP-6)	Q4V887	0.0587991	0.264
Actin related protein 10	A0A8I6ARS3	0.0589695	-1.05
Probable ATP-dependent RNA helicase DDX5 (EC 3.6.4.13) (DEAD box protein 5)	A0A8I5ZYB4	0.0590435	0.209
Seizure related 6 homolog	A0A8I5ZRZ3	0.0591426	-0.191
Voltage-dependent L-type calcium channel subunit beta-4 (CAB4) (Calcium channel voltage-dependent subunit beta 4)	D4A055	0.0592369	0.243
Protein argonaute-3 (Argonaute3) (Eukaryotic translation initiation factor 2C 3) (eIF-2C 3) (eIF2C 3)	F1LUS2	0.059372	-0.186
High affinity cationic amino acid transporter 1 (CAT-1) (CAT1) (Ecotropic retroviral leukemia receptor) (Ecotropic retrovirus receptor) (EcoR) (Solute carrier family 7 member 1) (System Y+ basic amino acid transporter)	P30823	0.0594196	-0.259
Voltage-gated potassium channel subunit beta-3 (EC 1.1.1.-) (K(+) channel subunit beta-3) (Kv-beta-3) (RCK beta3)	Q63494	0.0594583	0.797
2',3'-cyclic-nucleotide 3'-phosphodiesterase (CNP) (CNPase) (EC 3.1.4.37)	P13233	0.0595492	-0.356
Phosphatase and actin regulator 3 (Scaffold-associated PP1-inhibiting protein) (Scapinin)	Q6RFY2	0.0597302	0.236
Integrin alpha-1 (CD49 antigen-like family member A) (Laminin and collagen receptor) (VLA-1) (CD antigen CD49a)	P18614	0.059746	0.368
Acetyl-CoA acetyltransferase, cytosolic (EC 2.3.1.9) (Cytosolic acetoacetyl-CoA thiolase)	Q5XI22	0.0599257	-0.465
Twinfilin actin-binding protein 2	A0A8I6A2H9	0.0600013	-0.268
ADP-ribosylation factor-like protein 8B (EC 3.6.5.2)	Q66HA6	0.0603136	0.162
Transmembrane protein 231	Q5FVM1	0.0603211	-0.363
Dystrophin	A0A8J8Y3R2	0.0607368	0.338
Lamin B1	A0A8I6ACW5	0.0607448	2.33
N-acetyltransferase 8 (GCN5-related) family member 4	M0RDW3	0.0608107	0.677
Calcium voltage-gated channel auxiliary subunit alpha2delta 2	A0A0G2K0J2	0.0608124	-1.72
BRISC and BRCA1-A complex member 1 (Mediator of RAP80 interactions and targeting subunit of 40 kDa) (New component of the BRCA1-A complex)	Q5XIJ6	0.0608635	-0.228
Mid1-interacting protein 1 (Gastrulation-specific G12-like protein) (Mid1-interacting G12-like protein) (Protein STRAIT11499 homolog) (Spot 14-related protein) (S14R) (Spot 14-R)	Q6P7D5	0.0609746	-0.216
Steroid hormone receptor ERR2 (Estrogen receptor-like 2) (Estrogen-related receptor beta) (ERR-beta) (Nuclear receptor subfamily 3 group B member 2)	P11475	0.0612217	-0.576
Ras-related protein Rab-9A	Q99P75	0.0614157	0.266
Alpha-2-HS-glycoprotein (59 kDa bone sialic acid-containing protein) (BSP) (Fetuin-A) (Glycoprotein PP63)	P24090	0.0615486	0.368
Ankyrin repeat and SOCS box-containing 6	A0A8I6ANG1	0.0616071	-0.19
Arginine and glutamate-rich protein 1	Q5BJT0	0.0616082	0.309
E2 ubiquitin-conjugating enzyme (EC 2.3.2.23)	A0A0G2K8C5	0.0617259	0.349
Fatty acid 2-hydroxylase (EC 1.14.18.-) (Fatty acid alpha-hydroxylase)	Q2LAM0	0.0617511	-0.385
Biliverdin reductase A (BVR A) (EC 1.3.1.24)	Q6AZ33	0.0617759	-0.556
N-alpha-acetyltransferase 20 (EC 2.3.1.254) (Methionine N-acetyltransferase) (N-acetyltransferase 5) (N-terminal acetyltransferase B complex catalytic subunit NAA20) (N-terminal acetyltransferase B complex catalytic subunit NAT5) (NatB catalytic subunit)	A0A8I6AUK2	0.0618463	-0.242
Atlastin GTPase 2	F1LQ09	0.0618659	-0.173
NADH dehydrogenase [ubiquinone] 1 alpha subcomplex subunit 8	A0A0G2JVL6	0.0620643	0.498
Ganglioside GM2 activator	A0A0G2K1K3	0.0622814	0.416
GTP-binding protein Rab-3D	Q63942	0.0624304	0.259
Chloride channel protein 2 (ClC-2)	P35525	0.0625287	-0.216
SPATS2-like protein	Q5U2T3	0.0625751	0.55
RBR-type E3 ubiquitin transferase (EC 2.3.2.31)	Q3ZAU6	0.0629079	0.166
Cytochrome b-c1 complex subunit Rieske, mitochondrial (EC 7.1.1.8) (Complex III subunit 5) (Cytochrome b-c1 complex subunit 5) (Liver regeneration-related protein LRRGT00195) (Rieske iron-sulfur protein) (RISP) (Rieske protein UQCRFS1) (Ubiquinol-cytochrome c reductase iron-sulfur subunit) [Cleaved into: Cytochrome b-c1 complex subunit 9 (Su9) (Subunit 9) (8 kDa subunit 9) (Complex III subunit IX…	P20788	0.0630546	0.448
Mitochondrial ribosomal protein S11	A0A8I6AH33	0.0632008	0.314
Small ribosomal subunit protein uS5 (40S ribosomal protein S2)	D3ZAS1	0.0632833	-2.51
Fatty acid synthase (EC 2.3.1.85) (Type I FAS) [Includes: [Acyl-carrier-protein] S-acetyltransferase (EC 2.3.1.38); [Acyl-carrier-protein] S-malonyltransferase (EC 2.3.1.39); 3-oxoacyl-[acyl-carrier-protein] synthase (EC 2.3.1.41); 3-oxoacyl-[acyl-carrier-protein] reductase (EC 1.1.1.100); 3-hydroxyacyl-[acyl-carrier-protein] dehydratase (EC 4.2.1.59); Enoyl-[acyl-carrier-protein] reductase (EC 1…	P12785	0.0632863	-0.197
BET1 homolog (rBET1) (Golgi vesicular membrane-trafficking protein p18)	Q62896	0.0633679	0.406
Protein prune homolog 2 (BNIP2 motif-containing molecule at the C-terminal region 1)	A0A8I6A8C3	0.0635754	0.573
Mitochondrial ribosomal protein L27	A0A8I6ACN2	0.0637379	0.32
Ras and Rab interactor 1	M0R999	0.0637566	0.562
Actin filament-associated protein 1 (110 kDa actin filament-associated protein) (AFAP-110)	Q8VH46	0.063822	-0.586
DALR anticodon-binding domain-containing protein 3	Q641Y9	0.0638263	-0.627
Protein phosphatase 1, regulatory subunit 3D	D3ZZ26	0.0639413	-0.466
RRM domain-containing protein	A0A8I5ZSJ2	0.0639811	0.216
Microtubule-associated protein 7	F1MA82	0.0639889	-0.472
Dopamine beta-hydroxylase (EC 1.14.17.1) (Dopamine beta-monooxygenase) [Cleaved into: Soluble dopamine beta-hydroxylase]	Q05754	0.0640089	0.482
Lasp-2 (Nebulette)	A0A146J2K6	0.0640367	0.237
Cytochrome b-c1 complex subunit 6, mitochondrial (Complex III subunit 6) (Complex III subunit VIII) (Cytochrome c1 non-heme 11 kDa protein) (Mitochondrial hinge protein) (Ubiquinol-cytochrome c reductase complex 11 kDa protein)	Q5M9I5	0.0641403	0.462
Fucose-1-phosphate guanylyltransferase	A0A0G2K0C0	0.0641883	-0.374
Choline-phosphate cytidylyltransferase A (EC 2.7.7.15) (CCT-alpha) (CTP:phosphocholine cytidylyltransferase A) (CCT A) (CT A) (Phosphorylcholine transferase A)	P19836	0.0644566	-0.175
Protein kinase C beta type (PKC-B) (PKC-beta) (EC 2.7.11.13)	P68403	0.0646351	-0.44
BICD cargo adaptor 1	A0A8I5ZKI9	0.0646742	-0.269
RING-type E3 ubiquitin transferase (EC 2.3.2.27)	A0A8I6GM09	0.0647085	0.547
Capicua transcriptional repressor	A0A8I6APH0	0.0648725	0.189
U4/U6.U5 tri-snRNP-associated protein 1 (Squamous cell carcinoma antigen recognized by T-cells 1) (SART-1) (rSART-1)	Q5XIW8	0.0648798	0.501
glutaminase (EC 3.5.1.2)	A0A0G2KAN7	0.0648885	-0.458
Family with sequence similarity 210, member B	B2RYM8	0.0649756	0.572
Albumin	P02770	0.0650521	0.383
Creatine kinase B-type (EC 2.7.3.2) (B-CK) (Creatine kinase B chain) (Creatine phosphokinase M-type) (CPK-B)	P07335	0.0654135	-0.182
4-hydroxy-2-oxoglutarate aldolase, mitochondrial (EC 4.1.3.16) (Dihydrodipicolinate synthase-like) (Probable 2-keto-4-hydroxyglutarate aldolase)	D4A2K1	0.0654496	-0.264
Proline rich 36	D3ZUH5	0.0654728	0.256
Dystrobrevin, beta	A0A8I6AE63	0.0655059	-0.63
Similar to chromosome 2 open reading frame 76	M0R9J6	0.0655543	0.781
Regulating synaptic membrane exocytosis protein 3 (Nim3) (RIM3 gamma) (Rab-3-interacting molecule 3) (RIM 3)	Q9JIR3	0.0655641	-0.178
Solute carrier family 7 member 11	A0A8I6AB70	0.0655738	0.451
CUE domain containing 1	Q5PQP8	0.0656197	-0.653
Sarcosine dehydrogenase, mitochondrial (SarDH) (EC 1.5.8.3)	Q64380	0.0657247	-0.431
Microtubule-associated protein	A0A8I5ZRQ1	0.0663447	0.316
Solute carrier family 25 member 25	A0A8I6AFK8	0.0665381	0.416
WD repeat-containing protein 70	Q5EB92	0.066577	-0.253
Arf-GAP with coiled-coil, ANK repeat and PH domain-containing protein (Cnt-b) (Centaurin-beta)	A0A8I6A5L6	0.0666297	0.185
PYD and CARD domain containing	G3V8L1	0.0666817	0.405
Nonsense-mediated mRNA decay factor SMG9	Q5PQS6	0.0667346	0.322
Zinc finger protein 428	A0A0G2K1B1	0.0668378	0.449
RUN and FYVE domain containing 2	A0A0G2K4D6	0.0670987	-1.57
Cytochrome P450 family 7 subfamily B member 1	A0A0G2K4N5	0.0671296	0.342
BR serine/threonine kinase 2	A0A8I5ZQ20	0.0672571	0.188
Polypyrimidine tract-binding protein 1 (PTB) (Heterogeneous nuclear ribonucleoprotein I) (hnRNP I) (Pyrimidine-binding protein) (PYBP)	Q00438	0.067273	0.256
Thioredoxin-related transmembrane protein 1	A0A8I6A1Z5	0.067752	0.158
Peptidyl-prolyl cis-trans isomerase A (PPIase A) (EC 5.2.1.8) (Cyclophilin A) (Cyclosporin A-binding protein) (Rotamase A) (p1B15) (p31) [Cleaved into: Peptidyl-prolyl cis-trans isomerase A, N-terminally processed]	P10111	0.0678618	-0.403
TBC1 domain family member 23	A0A8I5YBN9	0.0679471	0.251
Sideroflexin 4	A0A8I6A569	0.0679622	0.799
Signal-induced proliferation-associated 1 like 1	A0A0G2KAW2	0.0681349	-0.84
Vav guanine nucleotide exchange factor 3	A0A0G2K4R0	0.0681587	-1.41
Protein numb homolog	Q2LC84	0.0682906	0.245
L-lactate dehydrogenase B chain (LDH-B) (EC 1.1.1.27) (LDH heart subunit) (LDH-H)	P42123	0.0685497	-0.331
Proline dehydrogenase (EC 1.5.5.2)	F1MAR6	0.0687513	-0.68
Origin recognition complex subunit 4	Q6P9Z8	0.0688661	0.657
COMM domain containing 7	F7FBG3	0.0689159	-0.179
Tubulin gamma chain	A0A8I6A5N2	0.0689702	-0.482
Pro-MCH [Cleaved into: Neuropeptide-glycine-glutamic acid (NGE) (Neuropeptide G-E); Neuropeptide-glutamic acid-isoleucine (NEI) (Neuropeptide E-I); Melanin-concentrating hormone (MCH)]	P14200	0.0690355	0.476
Poly [ADP-ribose] polymerase (PARP) (EC 2.4.2.-)	A0A8I5YBL7	0.0691285	-0.172
Annexin A4 (36 kDa zymogen granule membrane-associated protein) (ZAP36) (Annexin IV) (Annexin-4) (Lipocortin IV)	P55260	0.0691537	0.246
ATP synthase-coupling factor 6, mitochondrial (ATPase subunit F6) (ATP synthase peripheral stalk subunit F6)	P21571	0.0692374	0.477
Farnesyl pyrophosphate synthase (FPP synthase) (FPS) (EC 2.5.1.10) ((2E,6E)-farnesyl diphosphate synthase) (Cholesterol-regulated 39 kDa protein) (CR 39) (Dimethylallyltranstransferase) (EC 2.5.1.1) (Farnesyl diphosphate synthase) (Geranyltranstransferase)	P05369	0.0695195	-0.238
NT-3 growth factor receptor (EC 2.7.10.1) (GP145-TrkC) (Trk-C) (Neurotrophic tyrosine kinase receptor type 3) (TrkC tyrosine kinase)	Q03351	0.0696018	-0.249
Protein phosphatase 1G (EC 3.1.3.16) (Protein phosphatase magnesium-dependent 1 gamma)	F1LNI5	0.0697346	-0.209
Calcipressin-1 (Down syndrome critical region protein 1 homolog) (Myocyte-enriched calcineurin-interacting protein 1) (MCIP1) (Regulator of calcineurin 1)	Q6IN33	0.0697533	-0.236
RCSD domain containing 1	A0A0G2K7I4	0.0698226	-0.562
Aspartate beta-hydroxylase domain containing 1	D3ZWE1	0.0698597	-0.235
Gamma-aminobutyric acid receptor subunit gamma-1 (GABA(A) receptor subunit gamma-1) (GABAAR subunit gamma-1)	P23574	0.0699952	-1.68
E3 ubiquitin-protein ligase makorin-2 (EC 2.3.2.27) (RING-type E3 ubiquitin transferase makorin-2)	A0A8I6GIE7	0.0700036	0.251
X-ray repair cross complementing 6	A0A8I5ZSS0	0.0700268	-0.56
PHD finger-like domain-containing protein 5A (PHD finger-like domain protein 5A) (Splicing factor 3B-associated 14 kDa protein) (SF3b14b)	P83871	0.070228	0.401
Calcium/calmodulin-dependent protein kinase kinase 2	A0A8I5ZSP8	0.0702416	0.932
CD59 glycoprotein (MAC-inhibitory protein) (MAC-IP) (Membrane attack complex inhibition factor) (MACIF) (Protectin) (CD antigen CD59)	P27274	0.0706394	0.435
Nitric oxide synthase-interacting protein (E3 ubiquitin-protein ligase NOSIP) (RING-type E3 ubiquitin transferase NOSIP)	A0A0G2JVL7	0.070655	0.25
Heterogeneous nuclear ribonucleoproteins C1/C2-like	A0A0G2JXW4	0.0707079	0.593
Transferrin receptor protein 1 (TR) (TfR) (TfR1) (Trfr) (CD antigen CD71)	Q99376	0.0707247	-0.199
Transaldolase (EC 2.2.1.2)	Q9EQS0	0.0707718	-0.165
Versican core protein (Chondroitin sulfate proteoglycan core protein 2) (Chondroitin sulfate proteoglycan 2) (Glial hyaluronate-binding protein) (GHAP) (Large fibroblast proteoglycan) (PG-M)	Q9ERB4	0.0708125	0.238
Kinase suppressor of ras 2	A0A8I5Y9T2	0.0708315	0.245
Ankyrin repeat and sterile alpha motif domain containing 1B	A0A8I6A7P8	0.0708444	-0.409
Pcyox1l protein (Prenylcysteine oxidase 1 like)	B5DEI0	0.0708464	-0.181
Fas apoptotic inhibitory molecule 1 (rFAIM)	Q8R5H8	0.0709001	0.24
Solute carrier family 45, member 1	A0A0G2QC36	0.0709144	-0.313
Ermin (Juxtanodin) (JN)	Q5RJL0	0.0711653	0.251
Histone H2A.J (H2a/j)	A9UMV8	0.0713482	1.25
DnaJ heat shock protein family (Hsp40) member C21	A0A0G2QC19	0.0714851	-0.232
Glutamate receptor ionotropic, NMDA 3A (GluN3A) (Glutamate receptor chi-1) (N-methyl-D-aspartate receptor) (N-methyl-D-aspartate receptor subtype 3A) (NMDAR3A) (NR3A) (NMDAR-L) (NMDAR-L1)	Q9R1M7	0.0715318	1.07
Enoyl-CoA hydratase, mitochondrial (mECH) (mECH1) (EC 4.2.1.17) (EC 5.3.3.8) (Enoyl-CoA hydratase 1) (ECHS1) (Short-chain enoyl-CoA hydratase) (SCEH)	P14604	0.071677	-0.242
Methylsterol monooxygenase 1 (EC 1.14.18.9) (C-4 methylsterol oxidase) (Neuropep 1) (RANP-1) (Sterol-C4-methyl oxidase)	O35532	0.0720983	-0.315
Large ribosomal subunit protein bL32m (39S ribosomal protein L32, mitochondrial)	D4AEG6	0.0722809	1.24
Ig-like domain-containing protein	A0A0H2UI36	0.0723715	0.545
DNA helicase (EC 3.6.4.12)	E9PU01	0.0724322	-0.173
Histone H4 [Cleaved into: Osteogenic growth peptide (OGP)]	P62804	0.0724636	2.1
tRNA (guanine-N(7)-)-methyltransferase (EC 2.1.1.33) (Methyltransferase-like protein 1) (tRNA (guanine(46)-N(7))-methyltransferase) (tRNA(m7G46)-methyltransferase)	A0A8I6AXQ2	0.072574	-0.816
Transmembrane protein 256	F1LYI7	0.0726697	0.62
Phosphatidylinositol 4-phosphate 5-kinase type-1 beta (PIP5K1-beta) (PtdIns(4)P-5-kinase 1 beta) (EC 2.7.1.68) (Phosphatidylinositol 4-phosphate 5-kinase type I alpha) (PIP5KIalpha) (Phosphatidylinositol 4-phosphate 5-kinase type I beta) (PIP5KIbeta)	Q5CZZ9	0.0728258	-0.282
Calcium-transporting ATPase (EC 7.2.2.10)	A0A8I5ZSI6	0.0728497	-0.323
Inositol monophosphatase 2 (IMP 2) (IMPase 2) (EC 3.1.3.25) (Inositol-1(or 4)-monophosphatase 2) (Myo-inositol monophosphatase A2)	Q8CIN7	0.0729458	-0.213
F-box/LRR-repeat protein 20 (F-box and leucine-rich repeat protein 20) (F-box/LRR-repeat protein 2-like)	Q9QZH7	0.0730338	0.208
E3 ubiquitin-protein ligase HACE1 (EC 2.3.2.26) (HECT domain and ankyrin repeat-containing E3 ubiquitin-protein ligase 1) (HECT-type E3 ubiquitin transferase HACE1)	D3ZBM7	0.0730535	-0.207
Methylthioribose-1-phosphate isomerase (M1Pi) (MTR-1-P isomerase) (EC 5.3.1.23) (S-methyl-5-thioribose-1-phosphate isomerase) (Translation initiation factor eIF-2B subunit alpha/beta/delta-like protein)	Q5HZE4	0.0731281	-0.207
Protein MIX23 (Coiled-coil domain-containing protein 58)	A0A8I5ZWL7	0.0731332	-0.394
DNA repair protein SWI5 homolog (Protein SAE3 homolog)	Q63ZV7	0.0731497	0.505
Transmembrane protein 69	B1WBX2	0.0732034	0.568
Translation initiation factor eIF2B subunit alpha (eIF2B GDP-GTP exchange factor subunit alpha)	Q64270	0.0732902	-0.24
Tetratricopeptide repeat, ankyrin repeat and coiled-coil containing 2	A0A8L2R2A4	0.0734643	0.379
Protein phosphatase 1 regulatory subunit	A0A8I6A6B6	0.0735713	-0.361
Histone deacetylase 11	B2GUW3	0.0737334	-0.216
Mitogen-activated protein kinase 3 (MAP kinase 3) (MAPK 3) (EC 2.7.11.24) (ERT2) (Extracellular signal-regulated kinase 1) (ERK-1) (Insulin-stimulated MAP2 kinase) (MAP kinase isoform p44) (p44-MAPK) (MNK1) (Microtubule-associated protein 2 kinase) (p44-ERK1)	P21708	0.0738808	-0.222
Neurofilament light polypeptide (NF-L) (68 kDa neurofilament protein) (Neurofilament triplet L protein)	P19527	0.0739134	2.53
O-phosphoseryl-tRNA(Sec) selenium transferase (EC 2.9.1.2) (Selenocysteine synthase) (Selenocysteinyl-tRNA(Sec) synthase) (Sep-tRNA:Sec-tRNA synthase)	B2GV97	0.0739253	-0.164
Alpha-1,6-mannosylglycoprotein 6-beta-N-acetylglucosaminyltransferase A (EC 2.4.1.155) (Alpha-mannoside beta-1,6-N-acetylglucosaminyltransferase) (GlcNAc-T V) (GNT-V) (Mannoside acetylglucosaminyltransferase 5) (N-acetylglucosaminyl-transferase V) [Cleaved into: Secreted alpha-1,6-mannosylglycoprotein 6-beta-N-acetylglucosaminyltransferase A (Secreted beta-1,6-N-acetylglucosaminyltransferase V) (…	Q08834	0.0740134	-0.325
RNA binding motif protein 14	M0R9Q1	0.0740643	0.198
Aquaporin-4 (AQP-4) (Mercurial-insensitive water channel) (MIWC) (WCH4)	P47863	0.0742764	0.306
Phosphoinositide phospholipase C (EC 3.1.4.11)	F1M324	0.0743081	-0.148
Dihydroxyacetone phosphate acyltransferase (DAP-AT) (DHAP-AT) (EC 2.3.1.42) (Acyl-CoA:dihydroxyacetonephosphateacyltransferase) (Glycerone-phosphate O-acyltransferase)	Q9ES71	0.0745544	-0.167
Vesicular inhibitory amino acid transporter (GABA and glycine transporter) (Solute carrier family 32 member 1) (Vesicular GABA transporter) (rGVAT) (rat UNC-47 homolog) (RUNC-47)	O35458	0.0749052	0.284
Glutathione S-transferase (EC 2.5.1.18)	B0BN47	0.0750223	-0.427
Guanine nucleotide-binding protein subunit alpha	A0A8J8XRQ3	0.0750735	-1.18
Mitochondrial ornithine transporter 1 (Solute carrier family 25 member 15)	A0A0G2K309	0.0751287	0.946
Mitochondrial thiamine pyrophosphate carrier (Mitochondrial uncoupling protein 1) (Solute carrier family 25 member 19)	Q6AYL0	0.0751351	0.325
Serine/threonine-protein kinase DCLK2 (EC 2.7.11.1) (CaMK-like CREB regulatory kinase 2) (CL2) (CLICK-II) (CLICK2) (Doublecortin-like and CAM kinase-like 2) (Doublecortin-like kinase 2)	Q5MPA9	0.0751846	-0.206
LDL receptor related protein 8	A0A8I5ZTA7	0.0754794	-0.302
Mitochondrial import inner membrane translocase subunit TIM44	O35094	0.0755639	0.28
Mab-21 domain containing 2	D4ACS3	0.0756497	-1.3
Heat shock protein beta-6 (HspB6) (Heat shock 20 kDa-like protein p20) (Hsp20)	P97541	0.0756512	1.27
Annexin A3 (35-alpha calcimedin) (Annexin III) (Annexin-3) (Lipocortin III) (Placental anticoagulant protein III) (PAP-III)	P14669	0.0758086	0.283
Proteasome subunit beta	A0A8I5ZZZ8	0.0760731	-0.546
Glutamate receptor	G3V914	0.0762129	-0.267
ADP-ribosylhydrolase ARH1 (EC 3.2.2.19) (ADP-ribose-L-arginine cleaving enzyme) ([Protein ADP-ribosylarginine] hydrolase) (ADP-ribosylarginine hydrolase)	Q02589	0.0762159	0.165
SNW domain-containing protein 1	A0A8I5ZP60	0.0762703	0.517
Ribose-phosphate pyrophosphokinase 1 (EC 2.7.6.1) (Phosphoribosyl pyrophosphate synthase I) (PRS-I)	P60892	0.0762788	-0.248
Similar to RIKEN cDNA 1700025G04 gene	D3ZU88	0.076305	0.717
Gem (nuclear organelle) associated protein 5	D3ZGD0	0.0763853	-0.223
Capping protein regulator and myosin 1 linker 1	A0A0G2JXG7	0.0764229	-0.23
Methyltransferase 13, eEF1A lysine and N-terminal methyltransferase	A0A8I5ZV13	0.0765682	-0.18
Serpin family B member 9	Q6AYF8	0.0767857	-0.215
3-oxoacyl-[acyl-carrier-protein] reductase (EC 1.1.1.100) (3-ketoacyl-[acyl-carrier-protein] reductase beta subunit) (KAR beta subunit) (Carbonyl reductase family member 4) (CBR4) (Quinone reductase CBR4) (EC 1.6.5.10)	Q7TS56	0.0768461	0.358
Sulfotransferase 1 family member D1 (ST1D1) (EC 2.8.2.-) (Dopamine sulfotransferase Sult1d1) (Tyrosine-ester sulfotransferase)	G3V9R3	0.0769582	-0.301
Casein kinase I isoform gamma-1 (CKI-gamma 1) (EC 2.7.11.1)	Q62761	0.077091	-0.253
Acidic leucine-rich nuclear phosphoprotein 32 family member E	Q5XIE0	0.0772436	-0.319
Polyprenol reductase (EC 1.3.1.94) (3-oxo-5-alpha-steroid 4-dehydrogenase 3) (EC 1.3.1.22) (Steroid 5-alpha-reductase 3) (S5AR 3) (SR type 3)	Q5RJM1	0.077256	0.33
Biorientation of chromosomes in cell division protein 1 (Biorientation defective protein 1) (Protein FAM44B)	Q6AYJ2	0.0772638	-0.297
Transmembrane protein 65	A0A8I6AVM0	0.0773539	0.282
GTP-binding protein RAD (RAD1) (Ras associated with diabetes)	P55043	0.0773893	-0.837
Growth factor receptor bound protein 14	A0A0G2K3B0	0.0774679	-0.414
Carbohydrate sulfotransferase (EC 2.8.2.-)	Q498S0	0.0774931	0.564
Polysaccharide biosynthesis domain containing 1	A0A8I6GM43	0.0776396	-0.151
Mitochondrial ribosomal protein S24	A0A0G2K9G3	0.0776862	-0.344
Integrator complex subunit 11 (Int11) (EC 3.1.27.-) (Cleavage and polyadenylation-specific factor 3-like protein) (CPSF3-like protein)	Q3MHC2	0.0777051	-0.18
Palmitoyltransferase (EC 2.3.1.225)	Q2TGI9	0.0777283	-1.33
Alpha-(1,3)-fucosyltransferase 11 (EC 2.4.1.-) (Fucosyltransferase XI) (Fuc-TXI) (FucT-XI) (Galactoside 3-L-fucosyltransferase 11) (Fucosyltransferase 11)	Q68FV3	0.0777982	-0.867
Usherin (Usher syndrome type IIa protein homolog) (Usher syndrome type-2A protein homolog)	Q8K3K1	0.0779472	2.37
Large ribosomal subunit protein mL41 (39S ribosomal protein L41, mitochondrial) (L41mt) (MRP-L41)	Q5BJX1	0.0779644	0.248
Myosin heavy chain 14	A0A0G2K3H1	0.0780164	-0.449
Histone H2B	A0A0G2JXI9	0.07809	1.25
Peroxiredoxin-5, mitochondrial (EC 1.11.1.24) (Antioxidant enzyme B166) (AOEB166) (PLP) (Peroxiredoxin V) (Prx-V) (Peroxisomal antioxidant enzyme) (Thioredoxin peroxidase PMP20) (Thioredoxin-dependent peroxiredoxin 5)	Q9R063	0.0781017	-0.332
Conserved oligomeric Golgi complex subunit 5	A0A0G2K9P5	0.0782138	-0.196
RNA binding motif protein 25-like 1	A0A8I5ZWC8	0.0782201	0.536
ArfGAP with dual PH domains 1 (IP4/PIP3 binding protein)	O88768	0.0782833	-0.175
Protein RIC1 homolog	D4A224	0.0784991	-0.185
Serine/threonine-protein phosphatase 2A 56 kDa regulatory subunit	D3ZDI7	0.0785123	-0.18
DnaJ homolog subfamily C member 3 (Interferon-induced, double-stranded RNA-activated protein kinase inhibitor) (Protein kinase inhibitor of 58 kDa) (Protein kinase inhibitor p58)	Q9R0T3	0.0785646	-0.178
Derlin	A0A8I6AIT0	0.0786671	-0.279
N6-adenosine-methyltransferase non-catalytic subunit (Methyltransferase-like protein 14)	A0A8I6A645	0.0788115	-0.711
Putative monooxygenase p33MONOX (EC 1.-.-.-) (liver regeneration-related protein LRRG011)	Q5U2R6	0.0788613	0.335
Neurofilament heavy polypeptide (NF-H) (200 kDa neurofilament protein) (Neurofilament triplet H protein)	P16884	0.0791392	2.11
Tyrosine-protein phosphatase non-receptor type substrate 1 (SHP substrate 1) (SHPS-1) (Brain Ig-like molecule with tyrosine-based activation motifs) (Bit) (CD172 antigen-like family member A) (Inhibitory receptor SHPS-1) (Macrophage fusion receptor) (Macrophage membrane protein MFP150) (Signal-regulatory protein alpha-1) (Sirp-alpha-1) (CD antigen CD172a)	P97710	0.0791418	0.249
Kinesin-like protein KIF2A (Kinesin-2)	Q9WV63	0.0793564	-0.203
Synaptotagmin-6 (Synaptotagmin VI) (SytVI)	Q62746	0.0794269	0.302
Vitamin D-binding protein (DBP) (VDB) (Gc-globulin) (Group-specific component)	P04276	0.0794908	0.354
RAS related 2	A0A8I6G5F9	0.0796731	-0.193
GTP-binding protein SAR1a	A0A8I6GMG5	0.0796864	-0.351
Trafficking protein particle complex subunit 9	E9PU02	0.0796911	-0.191
Creatine kinase U-type, mitochondrial (EC 2.7.3.2) (Acidic-type mitochondrial creatine kinase) (Mia-CK) (Ubiquitous mitochondrial creatine kinase) (U-MtCK)	P25809	0.0797977	0.491
Histone H2B type 1-A (Histone H2B, testis) (Testis-specific histone H2B)	Q00729	0.0798506	1.35
IQ motif and SEC7 domain-containing protein 3 (Potential synaptic guanine nucleotide exchange factor for Arf) (SynArfGEF-Po)	Q76M68	0.079934	0.246
EEF1A lysine methyltransferase 2 (EC 2.1.1.-) (Methyltransferase-like protein 10) (Protein-lysine N-methyltransferase METTL10)	D4A7N2	0.0799721	-0.326
Kelch domain-containing protein 10	Q5U3Y0	0.0800297	-0.574
F-box/WD repeat-containing protein 5 (F-box and WD-40 domain-containing protein 5)	Q4KLI9	0.08013	-0.23
Proline rich membrane protein (Shisa family member 4) (Shisa homolog 4 (Xenopus laevis))	A0MV40	0.0804514	0.24
ER membrane protein complex subunit 8 (Neighbor of COX4)	Q5FVL2	0.080557	-0.199
Myocardin related transcription factor B	A0A8I6A614	0.0806254	0.24
Large ribosomal subunit protein uL2m (39S ribosomal protein L2, mitochondrial) (L2mt) (MRP-L2)	Q498T4	0.0806586	0.316
Alpha-1A adrenergic receptor (Alpha-1A adrenoreceptor) (Alpha-1A adrenoceptor) (Alpha-1C adrenergic receptor)	P43140	0.0806632	0.349
Heterogeneous nuclear ribonucleoprotein M (hnRNP M) (M4 protein)	Q62826	0.0807219	0.244
PYM homolog 1, exon junction complex associated factor	A0A8I6GKW1	0.0807378	0.347
Heterogeneous nuclear ribonucleoprotein M	A0A8I5ZQ38	0.0807568	0.32
Bystin	Q80WL2	0.080802	0.202
PML nuclear body scaffold	A0A8I6AC37	0.0809905	0.79
Dual specificity protein phosphatase (EC 3.1.3.16) (EC 3.1.3.48)	A0A8I6AF61	0.0810014	-0.2
Charged multivesicular body protein 5 (Chromatin-modifying protein 5)	Q4QQV8	0.0810214	-0.563
Nucleoporin 214	D4ACK1	0.0811404	0.316
Aftiphilin	A0A8I6A421	0.0813523	0.165
Annexin A6 (Annexin VI) (Annexin-6) (Calcium-binding protein 65/67) (CBP 65/67)	P48037	0.0814756	-0.484
Aldo-keto reductase family 1 member C15 (EC 1.1.1.-) (EC 1.1.1.216) (RAKc)	D3ZF77	0.0815451	-0.23
Helicase with zinc finger	A0A8I6AMR5	0.0815928	0.316
Conserved oligomeric Golgi complex subunit 6 (COG complex subunit 6) (Component of oligomeric Golgi complex 6)	Q68FP9	0.0817311	0.263
Cytochrome c-1	D3ZFQ8	0.0817474	0.49
ERCC excision repair 1, endonuclease non-catalytic subunit	A0A8I6GI31	0.0822416	0.611
CTR9 homolog, Paf1/RNA polymerase II complex component	A0A8I5ZQE7	0.0823738	0.316
Mitochondrial glutamate carrier 1 (GC-1) (Glutamate/H(+) symporter 1) (Solute carrier family 25 member 22)	A0A0G2K5L2	0.0823749	0.374
NADH dehydrogenase [ubiquinone] 1 alpha subcomplex subunit 13	D3ZE15	0.0825283	0.358
Dmx-like 1	D4AA13	0.0825514	-0.142
Tyrosine-protein phosphatase non-receptor type (EC 3.1.3.48)	A0A8I5YBL2	0.0825944	-0.192
Queuosine 5'-phosphate N-glycosylase/hydrolase (EC 3.2.2.-) (Queuosine-nucleotide N-glycosylase/hydrolase)	F7FM32	0.0826451	0.2
NADH dehydrogenase [ubiquinone] 1 alpha subcomplex subunit 7 (Complex I-B14.5a) (NADH-ubiquinone oxidoreductase subunit B14.5a)	A9UMV9	0.0828907	0.316
Vasodilator-stimulated phosphoprotein	F7EWC1	0.0830121	0.342
XK-related protein 7	Q5GH56	0.083262	0.633
Small G protein signaling modulator 2	A0A0G2K6Y4	0.0834384	0.264
Protein Red (Cytokine IK) (IK factor)	Q66HG8	0.0834893	0.741
Carboxypeptidase (EC 3.4.16.-)	A0A8I6ARV9	0.0834927	0.166
UEV and lactate/malate dehyrogenase domains	A0A8I6ALM7	0.0835001	0.321
Cytochrome c oxidase copper chaperone COX11	D3ZNJ0	0.0836583	0.35
LMBR1 domain containing 2	D3ZUP8	0.0836913	0.155
OXA1L, mitochondrial inner membrane protein	A0A8I6AQW6	0.0837262	0.626
E3 ubiquitin-protein ligase (EC 2.3.2.27)	A0A0G2K1U4	0.0838253	-0.2
Neural cell adhesion molecule 1	A0A8I5ZLW8	0.0838943	0.252
Sushi, von Willebrand factor type A, EGF and pentraxin domain-containing protein 1	P0C6B8	0.084089	1.37
Calponin-3 (Calponin, acidic isoform) (Calponin, non-muscle isoform)	P37397	0.084114	0.322
4'-phosphopantetheine phosphatase (EC 3.1.3.-) (Inactive pantothenic acid kinase 4) (rPanK4)	Q923S8	0.0842381	-0.151
Synaptotagmin 7	A0A8L2QJI4	0.0843988	0.338
Four and a half LIM domains protein 2 (FHL-2) (LIM domain protein DRAL) (Skeletal muscle LIM-protein 3) (SLIM-3)	O35115	0.0845159	0.226
Transmembrane protein 41a	B1WC43	0.0845287	0.219
Pre-mRNA-splicing factor RBM22 (RNA-binding motif protein 22)	Q4V7D7	0.0846174	0.496
Centrosomal protein 170B	D4A1G8	0.0847596	0.215
Rabphilin 3A	A0A8I6A3Z9	0.084975	-0.231
Plakophilin 4	A0A8I6A880	0.0850182	0.383
Apolipoprotein C-III (Apolipoprotein C3)	A0A0H2UI39	0.0851322	0.453
Synapse differentiation-inducing gene protein 1 (SynDIG1) (Dispanin subfamily C member 2) (DSPC2) (Transmembrane protein 90B)	Q58DZ9	0.0851459	0.392
Superoxide dismutase [Cu-Zn] (EC 1.15.1.1)	P07632	0.0853559	-0.477
Family with sequence similarity 172, member A	A0A1W2Q630	0.0854508	0.253
PTPRF interacting protein alpha 2	A0A8I6AK94	0.0854933	0.243
Protein Mpv17	Q5BK62	0.08557	0.309
Phosphoglycerate mutase 1 (EC 5.4.2.11) (EC 5.4.2.4) (BPG-dependent PGAM 1) (Phosphoglycerate mutase isozyme B) (PGAM-B)	P25113	0.0857407	-0.198
E3 ubiquitin-protein transferase MAEA (EC 2.3.2.27) (Macrophage erythroblast attacher)	Q5RKJ1	0.0857458	-0.249
CACN subunit beta associated regulatory protein	F1MAS1	0.085815	0.255
tRNA (adenine(58)-N(1))-methyltransferase non-catalytic subunit TRM6	D3ZVK3	0.0858253	-0.423
Histone H2B	D3ZNZ9	0.0858384	0.623
Gap junction protein	A0A8I5ZPD7	0.0858735	-1.42
Anoctamin	A0A0G2K1M7	0.0861533	0.657
Multifunctional procollagen lysine hydroxylase and glycosyltransferase LH3 [Includes: Procollagen-lysine,2-oxoglutarate 5-dioxygenase 3 (EC 1.14.11.4) (Lysyl hydroxylase 3) (LH3); Procollagen glycosyltransferase (EC 2.4.1.50) (EC 2.4.1.66) (Galactosylhydroxylysine-glucosyltransferase) (Procollagen galactosyltransferase) (Procollagen glucosyltransferase)]	Q5U367	0.0862322	-0.235
Ubiquitin-conjugating enzyme E2 B (EC 2.3.2.23) (E2 ubiquitin-conjugating enzyme B) (RAD6 homolog B) (HR6B) (Ubiquitin carrier protein B) (Ubiquitin-conjugating enzyme E2(14k)) (Ubiquitin-protein ligase B)	P63149	0.08628	-0.377
Unk zinc finger	D3ZV40	0.0862866	0.198
Phosphomannomutase (EC 5.4.2.8)	F7F1X7	0.0863396	-0.305
Swi5-dependent recombination DNA repair protein 1 homolog (Liver regeneration-related protein LRRGT00030) (Meiosis protein 5 homolog)	Q6TXG9	0.0864402	0.203
Alanine aminotransferase 1 (ALT1) (EC 2.6.1.2) (Glutamate pyruvate transaminase 1) (GPT 1) (Glutamic--alanine transaminase 1) (Glutamic--pyruvic transaminase 1)	P25409	0.0864481	-0.279
Transcription factor CP2	A0A0G2JTJ9	0.0867621	-0.389
Glutamate receptor	M0R9A7	0.0870342	-0.808
Septin-5 (Cell division control-related protein 1) (CDCrel-1) (Peanut-like protein 1)	Q9JJM9	0.0872017	-0.215
Ras homolog family member G	Q32PX6	0.0874709	-0.305
Acetyl-CoA carboxylase 1 (ACC1) (EC 6.4.1.2) (ACC-alpha)	P11497	0.0875317	-0.156
DIRAS family GTPase 2	A0A8I5ZKR8	0.0876795	-0.22
Protein tweety homolog	D4A383	0.0876852	-1.34
BTB (POZ) domain containing 1 (BTB domain containing 1)	Q5RKI2	0.0877585	-0.72
non-specific serine/threonine protein kinase (EC 2.7.11.1)	A0A0G2KAS8	0.0879005	0.163
MICOS complex subunit Mic10 (Mitochondrial inner membrane organizing system protein 1)	B2RYW8	0.0880698	0.397
Protein phosphatase 1, regulatory subunit 16A	A0A8I6A2T7	0.0881726	0.287
Trafficking protein particle complex subunit 12	D3ZE49	0.0882546	-0.157
Importin 8	A0A0G2K6J6	0.0884807	0.193
UDP-GalNAc:beta-1,3-N-acetylgalactosaminyltransferase 1 (Beta-1,3-GalNAc-T1) (EC 2.4.1.79) (Beta-1,3-galactosyltransferase 3) (Beta-1,3-GalTase 3) (Beta3Gal-T3) (Beta3GalT3) (b3Gal-T3) (Beta-3-Gx-T3) (Galactosylgalactosylglucosylceramide beta-D-acetyl-galactosaminyltransferase) (Globoside synthase) (UDP-N-acetylgalactosamine:globotriaosylceramide beta-1,3-N-acetylgalactosaminyltransferase)	Q6AY39	0.0885303	-1.33
Synaptotagmin 13	A0A0G2JSJ4	0.0885356	-0.993
Pumilio homolog 3	Q562C7	0.0885384	-0.95
Inositol 1,4,5-trisphosphate-gated calcium channel ITPR1 (IP3 receptor isoform 1) (IP3R 1) (InsP3R1) (Inositol 1,4,5-trisphosphate receptor) (IP-3-R) (Inositol 1,4,5-trisphosphate receptor type 1) (Type 1 inositol 1,4,5-trisphosphate receptor) (Type 1 InsP3 receptor)	P29994	0.0886418	-0.156
Dephospho-CoA kinase domain-containing protein	Q6AY55	0.0886731	0.183
Ubiquitin carboxyl-terminal hydrolase MINDY (EC 3.4.19.12)	D3ZJJ0	0.0887203	-0.34
Splicing factor 45 (RNA-binding motif protein 17)	Q6AY02	0.0888173	0.934
Serpin H1 (Collagen-binding protein)	Q5RJR9	0.0888631	0.552
Squalene synthase (SQS) (SS) (EC 2.5.1.21) (FPP:FPP farnesyltransferase) (Farnesyl-diphosphate farnesyltransferase)	Q02769	0.0890091	-0.3
Pre-mRNA-splicing factor 38B	Q6AXY7	0.0890571	0.762
Trinucleotide repeat containing 18	A0A8I6A586	0.0891286	-0.965
Erlin (SPFH domain-containing protein) (Endoplasmic reticulum lipid raft-associated protein) (Stomatin-prohibitin-flotillin-HflC/K domain-containing protein)	B1WBY7	0.0892908	0.264
Septin-8	B0BNF1	0.0893111	-0.24
Erythrocyte membrane protein band 4.1-like 1	A0A0G2K0B2	0.0893878	0.824
Serine/threonine-protein kinase TAO3 (EC 2.7.11.1) (Axotomy-related gene 357 protein) (JNK/SAPK-inhibitory kinase) (Jun kinase-inhibitory kinase) (Thousand and one amino acid protein 3)	Q53UA7	0.0896863	-0.289
E3 ubiquitin-protein ligase RNF34 (EC 2.3.2.27) (RING finger protein 34) (RING finger protein MOMO) (RING-type E3 ubiquitin transferase RNF34)	Q6AYH3	0.0898129	-0.287
Potassium/sodium hyperpolarization-activated cyclic nucleotide-gated channel 4	Q9JKA7	0.0898471	0.23
Cyclin-dependent kinase 17 (EC 2.7.11.22) (Cell division protein kinase 17) (PCTAIRE-motif protein kinase 2) (Serine/threonine-protein kinase PCTAIRE-2)	O35831	0.0899092	0.175
Protein arginine N-methyltransferase 3 (EC 2.1.1.319) (Heterogeneous nuclear ribonucleoprotein methyltransferase-like protein 3)	O70467	0.0902171	-0.237
Erythrocyte membrane protein band 4.1-like 3 (Type II brain 4.1)	Q9JMB3	0.0902589	0.138
Protein FAM162A (E2-induced gene 5 protein homolog)	Q4QQV3	0.0903004	0.308
Cytochrome P450, family 4, subfamily f, polypeptide 39	A0A8J8Y394	0.0904128	0.709
Nipped-B protein	A0A8I5ZLR4	0.0905724	-0.456
Cleavage stimulation factor subunit 3	F1M4W7	0.0906539	0.311
Motile sperm domain-containing protein 1	Q5RJS6	0.0910228	1.59
Copine 8	B5DEX3	0.0911427	-0.29
Steroid receptor RNA activator 1 (Steroid receptor RNA activator protein) (SRAP)	Q6QGW5	0.0911522	0.631
Cask-interacting protein 2	D4A9T0	0.0911798	0.275
Large ribosomal subunit protein mL64 (39S ribosomal protein L59, mitochondrial) (MRP-L59) (Growth arrest and DNA damage-inducible proteins-interacting protein 1)	Q5XJW2	0.0911975	-0.289
ADP-ribosylation factor 6 (EC 3.6.5.2)	P62332	0.0912479	-0.278
All-trans-retinol 13,14-reductase (EC 1.3.99.23) (All-trans-13,14-dihydroretinol saturase) (RetSat) (PPAR-alpha-regulated and starvation-induced gene protein) (RMT-7)	Q8VHE9	0.0913198	-0.351
Failed axon connections homolog	D3ZAT9	0.0914554	-1.03
ubiquitinyl hydrolase 1 (EC 3.4.19.12)	F1M7Q7	0.0915432	0.171
Solute carrier family 25 member 32	A0A8I5Y115	0.0916544	0.359
Syntaxin-binding protein 2 (Protein unc-18 homolog 2) (Munc18-2) (Unc18-2) (Protein unc-18 homolog B) (Unc-18B)	Q62753	0.0917428	0.653
5-phosphohydroxy-L-lysine phospho-lyase	A0A0G2K1L2	0.0917873	-0.266
Malic enzyme	A0A8I6AK15	0.092014	0.173
Tropomyosin beta chain (Beta-tropomyosin) (Tropomyosin-2)	P58775	0.0922298	0.484
Broad substrate specificity ATP-binding cassette transporter ABCG2 (EC 7.6.2.2) (ATP-binding cassette sub-family G member 2) (Breast cancer resistance protein 1 homolog) (Urate exporter) (CD antigen CD338)	Q80W57	0.0923601	-0.5
Protein cornichon homolog 3 (CNIH-3) (Cornichon family AMPA receptor auxiliary protein 3)	D0Q0Y7	0.0924312	-0.355
DNA helicase (EC 3.6.4.12)	A0A8I5ZZ60	0.0926767	-0.223
Tapasin (TAP-binding protein)	A0A8I5ZLY7	0.092837	0.32
Integrin beta	A0A0G2JVU1	0.0928907	-0.201
Glycerol-3-phosphate dehydrogenase, mitochondrial (GPD-M) (GPDH-M) (EC 1.1.5.3)	P35571	0.0929881	-0.165
tRNA-specific adenosine deaminase 2 (EC 3.5.4.33) (Deaminase domain-containing protein 1) (tRNA-specific adenosine-34 deaminase subunit ADAT2)	B0BMY9	0.0933072	0.342
Replication protein A3	D4A845	0.0933387	-0.534
Rab GTPase-binding effector protein 2	A0A8I6ATS4	0.093378	-2.39
KIF-binding protein (KIF1-binding protein)	G3V614	0.0934434	-0.468
Ninjurin-2 (Nerve injury-induced protein 2)	Q9JHE8	0.0934773	-0.801
Dickkopf WNT signaling pathway inhibitor 3	B1H219	0.0936674	0.344
Activin receptor type-1C (EC 2.7.11.30) (Activin receptor type IC) (ACTR-IC) (Activin receptor-like kinase 7) (ALK-7)	P70539	0.0937392	0.412
Metallothionein-3 (MT-3) (Growth inhibitory factor) (GIF) (Metallothionein-III) (MT-III)	P37361	0.0938172	0.503
Cysteine-rich and transmembrane domain-containing protein 1	A0A8I5ZQ00	0.093914	-0.252
Syntaxin-5	Q08851	0.094101	-0.178
Mitochondrial ribosomal protein L12	D3ZXF9	0.0941419	0.236
Phosphatidylinositol-4-phosphate 3-kinase, catalytic subunit type 2 beta	A0A0G2K1Q0	0.0942263	-0.456
Dihydropyrimidinase-related protein 2 (DRP-2) (Collapsin response mediator protein 2) (CRMP-2) (Turned on after division 64 kDa protein) (TOAD-64)	P47942	0.0942586	-0.267
Splicing factor 3b, subunit 1	G3V7T6	0.094275	0.461
Prolactin receptor (PRL-R) (Lactogen receptor)	P05710	0.0946414	0.528
GRB2-associated binding protein 1	C6JUQ2	0.0948708	0.227
Kinesin-like protein KIF21B	F1M5N7	0.0950777	-0.147
Tripartite motif-containing 24	A0A8I6AI80	0.0952176	-0.393
Nucleoside diphosphate kinase homolog 7 (NDK 7) (NDP kinase homolog 7) (3'-5' exonuclease NME7) (EC 3.1.-.-) (Protein kinase NME7) (EC 2.7.-.-) (nm23-H7)	Q9QXL7	0.0952302	-0.222
KH domain-containing protein 3 (Protein Filia)	D3ZVV1	0.0952554	-1.59
TraB domain containing	D3ZML4	0.0953813	-0.611
Calcium/calmodulin-dependent protein kinase type IV (CaMK IV) (EC 2.7.11.17) (CaM kinase-GR) (Calspermin)	P13234	0.0954887	-0.211
Amine oxidase [flavin-containing] A (EC 1.4.3.21) (EC 1.4.3.4) (Monoamine oxidase type A) (MAO-A)	P21396	0.0955304	0.235
Presenilin-2 (PS-2) (EC 3.4.23.-) [Cleaved into: Presenilin-2 NTF subunit; Presenilin-2 CTF subunit]	O88777	0.0956229	-0.667
Ribonuclease L	G3V915	0.0957891	-1.41
Ribose-phosphate pyrophosphokinase 2 (EC 2.7.6.1) (Phosphoribosyl pyrophosphate synthase II) (PRS-II)	P09330	0.0958685	-0.274
Lysophosphatidylcholine acyltransferase 2	A0A8I6A5J7	0.0961974	0.601
Brain abundant, membrane attached signal protein 1	A0A8I6A304	0.0964957	0.38
Armadillo repeat-containing protein 8	F1M943	0.0965272	-0.168
Actin-binding LIM protein 1	A0A8I5Y6A1	0.0966684	0.383
Receptor protein-tyrosine kinase (EC 2.7.10.1)	G3V6K6	0.0968308	0.196
receptor protein-tyrosine kinase (EC 2.7.10.1)	A0A8I6AIK2	0.0969956	-0.598
RAB37, member RAS oncogene family	A0A8I6AJ11	0.0970269	0.632
Cd200 molecule	A0A1W2Q5Z8	0.0972566	-2.71
Proton myo-inositol cotransporter (H(+)-myo-inositol cotransporter) (Hmit) (H(+)-myo-inositol symporter) (Solute carrier family 2 member 13)	Q921A2	0.0974215	0.247
F-actin-capping protein subunit alpha-2 (CapZ alpha-2)	Q3T1K5	0.0975611	-0.207
ABI family, member 3	Q6AYC6	0.0976717	0.311
Neurofilament medium polypeptide (NF-M) (160 kDa neurofilament protein) (Neurofilament 3) (Neurofilament triplet M protein)	P12839	0.0977107	2.32
BRCA2 and CDKN1A interacting protein	D3ZB65	0.0977801	0.186
Vacuolar protein sorting-associated protein 29 (Vesicle protein sorting 29)	A0A0G2JTS3	0.0978317	-0.54
Aggrecan core protein (Cartilage-specific proteoglycan core protein) (CSPCP)	P07897	0.0978464	0.244
Bifunctional phosphoribosylaminoimidazole carboxylase/phosphoribosylaminoimidazole succinocarboxamide synthetase (PAICS) [Includes: Phosphoribosylaminoimidazole carboxylase (EC 4.1.1.21) (AIR carboxylase) (AIRC); Phosphoribosylaminoimidazole succinocarboxamide synthetase (EC 6.3.2.6) (SAICAR synthetase)]	P51583	0.0980512	-0.295
Erbb2 interacting protein	A0A8I5ZWX2	0.0984038	0.261
MICOS complex subunit Mic25 (Coiled-coil-helix-coiled-coil-helix domain-containing protein 6)	D4A7N1	0.0984177	0.44
Vacuolar protein sorting-associated protein 54	G3V6Z1	0.0986092	-0.297
H/ACA ribonucleoprotein complex subunit 1 (Nucleolar protein family A member 1) (snoRNP protein GAR1)	Q6AYA1	0.0987789	0.402
Septin-12	Q4V8G5	0.0988261	-1.09
Alpha-internexin (Alpha-Inx)	P23565	0.0988284	2.44
Ubiquitin carboxyl-terminal hydrolase 46 (EC 3.4.19.12) (Deubiquitinating enzyme 46) (Ubiquitin thioesterase 46) (Ubiquitin-specific-processing protease 46)	F1M625	0.0988307	-0.17
Inner mitochondrial membrane peptidase subunit 2	A0A8I6A7I6	0.0988556	-0.587
Aldehyde dehydrogenase family 3 member B1 (EC 1.2.1.28) (EC 1.2.1.5) (EC 1.2.1.7)	Q5XI42	0.0988895	-0.239
Tyrosine-protein kinase (EC 2.7.10.2)	E9PT20	0.0993042	0.202
Probable cytosolic iron-sulfur protein assembly protein CIAO1 (WD repeat-containing protein 39)	Q5M7T1	0.0993219	-0.294
Interferon-induced GTP-binding protein Mx1 (Myxoma resistance protein 1) (Myxovirus resistance protein 1)	P18588	0.0993442	1.25
Galectin-3 (Gal-3) (35 kDa lectin) (Carbohydrate-binding protein 35) (CBP 35) (Galactose-specific lectin 3) (IgE-binding protein) (Laminin-binding protein) (Lectin L-29) (Mac-2 antigen)	P08699	0.0993984	1.39
Rho-associated protein kinase 2 (EC 2.7.11.1) (Rho-associated, coiled-coil-containing protein kinase 2) (Rho-associated, coiled-coil-containing protein kinase II) (ROCK-II) (RhoA-binding kinase 2) (p150 ROK-alpha) (ROKalpha) (p164 ROCK-2)	Q62868	0.0994	-0.188
Phosphorylase b kinase regulatory subunit	A0A8I5ZXC2	0.099431	0.169
HIG1 hypoxia inducible domain family, member 2A	B2GV65	0.0994483	0.769
E2 ubiquitin-conjugating enzyme (EC 2.3.2.23)	A0A0G2K8F7	0.0995731	-0.482
DNA ligase (EC 6.5.1.1)	A0A096MKE9	0.0996391	-0.42
Chloride intracellular channel protein 1	Q6MG61	0.0997532	0.368
Activin receptor type-1B (EC 2.7.11.30) (Activin receptor type IB) (ACTR-IB) (Activin receptor-like kinase 4) (ALK-4) (Serine/threonine-protein kinase receptor R2) (SKR2)	P80202	0.0998427	0.238
Proteasome subunit beta type-2 (Macropain subunit C7-I) (Multicatalytic endopeptidase complex subunit C7-I) (Proteasome component C7-I)	P40307	0.0999435	-0.155
RAB6A, member RAS oncogene family	A0A8I5ZJD7	0.0999871	-0.37
Double-strand break repair protein MRE11 (EC 3.1.-.-) (Double-strand break repair protein MRE11A) (Meiotic recombination 11 homolog 1) (MRE11 homolog 1) (Meiotic recombination 11 homolog A) (MRE11 homolog A)	Q9JIM0	0.100095	-0.279
Glutathione S-transferase theta-2 (EC 2.5.1.18) (GST 12-12) (GST class-theta-2) (Glutathione S-transferase 12) (Glutathione S-transferase Yrs-Yrs)	P30713	0.100171	-0.189
GRIP and coiled-coil domain-containing protein 2 (185 kDa Golgi coiled-coil protein)	D3ZZL9	0.100316	-0.138
Actin-related protein 2/3 complex subunit 3	A0A8I5ZU90	0.100545	-0.187
UBX domain-containing protein 1 (SAPK substrate protein 1)	Q499N6	0.100632	0.142
Transforming growth factor, beta receptor associated protein 1	A0A0G2JV19	0.100634	-0.153
Rho GTPase activating protein 22	A0A0G2JTT7	0.100913	0.556
Ubiquilin 1	A0A140TAI1	0.100936	-0.226
Glucose-6-phosphate isomerase (GPI) (EC 5.3.1.9) (Autocrine motility factor) (AMF) (Neuroleukin) (NLK) (Phosphoglucose isomerase) (PGI) (Phosphohexose isomerase) (PHI)	Q6P6V0	0.101067	-0.237
F-box protein 10	A0A1B0GWU1	0.101115	0.154
Ras-specific guanine nucleotide-releasing factor 2 (Ras-GRF2) (Ras guanine nucleotide exchange factor 2)	Q99JE4	0.101269	-0.231
Small ribosomal subunit protein mS40 (28S ribosomal protein S18-2, mitochondrial) (28S ribosomal protein S18b, mitochondrial)	F6Q5K7	0.101319	0.195
Internexin neuronal intermediate filament protein, alpha	G3V8Q2	0.101398	2.41
Testin	Q2LAP6	0.101584	0.365
Ankyrin repeat and FYVE domain containing 1	A0A8I5Y6Q8	0.101613	-0.152
EEIG family member 2	A0A0G2JVH9	0.101673	0.333
ADP/ATP translocase (ADP,ATP carrier protein)	A0A8I6A2W7	0.101904	0.739
S-phase cyclin A-associated protein in the ER	F1LRM0	0.101916	-0.222
Alpha/beta hydrolase domain-containing protein 17B (Abhydrolase domain-containing protein 17B) (EC 3.1.2.22)	Q6AY17	0.101934	-0.223
DBIRD complex subunit ZNF326 (Zinc finger protein 326)	A0A096MKE5	0.10194	0.767
SEC14-like protein 2 (Alpha-tocopherol-associated protein) (TAP) (Squalene transfer protein) (Supernatant protein factor) (SPF)	Q99MS0	0.101993	-0.238
Voltage-dependent L-type calcium channel subunit beta-1 (CAB1) (Calcium channel voltage-dependent subunit beta 1)	P54283	0.102122	0.151
ADAM metallopeptidase domain 11	A0A1W2Q6C2	0.102122	-0.229
Cofilin-2	M0RC65	0.102208	-0.195
Sphingosine 1-phosphate receptor 5 (S1P receptor 5) (S1P5) (Endothelial differentiation G-protein-coupled receptor 8) (Nerve growth factor-regulated G-protein-coupled receptor 1) (NRG-1) (Sphingosine 1-phosphate receptor Edg-8) (S1P receptor Edg-8)	Q9JKM5	0.102281	-0.655
Karyopherin subunit beta 1	F2Z3Q8	0.102285	-0.866
Small ubiquitin-related modifier 1 (SUMO-1)	Q5I0H3	0.102295	-0.3
G protein-coupled receptor associated sorting protein 2	D4A542	0.102325	0.464
Dihydropyrimidinase-related protein 4 (DRP-4) (Collapsin response mediator protein 3) (CRMP-3) (UNC33-like phosphoprotein 4) (ULIP-4)	Q62951	0.102432	-0.167
Globin c1 (Hemoglobin alpha, adult chain 3)	Q63910	0.10265	0.659
SNARE-associated protein Snapin (Biogenesis of lysosome-related organelles complex 1 subunit 7) (BLOC-1 subunit 7) (Synaptosomal-associated protein 25-binding protein) (SNAP-associated protein)	P60192	0.102804	-0.535
Zinc fingers and homeoboxes protein 1	Q8R515	0.102907	0.618
ATP-citrate synthase (EC 2.3.3.8) (ATP-citrate (pro-S-)-lyase) (Citrate cleavage enzyme)	A0A0G2K5E7	0.103095	-1.09
Myoferlin	A0A8I5ZNP5	0.103104	0.634
Transmembrane emp24 domain-containing protein 7 (p24 family protein gamma-3) (p24gamma3) (p27)	D3ZTX0	0.103148	-0.162
Tubulin alpha-4A chain (EC 3.6.5.-) (Alpha-tubulin 4) (Tubulin alpha-4 chain)	Q5XIF6	0.103306	-0.223
Secernin 3	A0A0G2K189	0.103323	-0.226
GDP-L-fucose synthase (EC 1.1.1.271) (GDP-4-keto-6-deoxy-D-mannose-3,5-epimerase-4-reductase)	G3V762	0.103383	-0.162
Kinectin 1	A0A8I6AVJ5	0.103565	-0.631
Activating signal cointegrator 1 complex subunit 2	A0A8I5ZK78	0.103728	-0.677
NHS-like 1	A0A8I5Y5X6	0.103886	0.232
ATPase inhibitor, mitochondrial (ATP synthase F1 subunit epsilon) (Inhibitor of F(1)F(o)-ATPase) (IF(1)) (IF1)	Q03344	0.103957	-0.222
Immunoglobulin superfamily, member 3	A0A0G2K7L2	0.104028	-0.248
RAB, member of RAS oncogene family like 2	A0A0G2QC52	0.104052	-0.164
Rho-related GTP-binding protein RhoB	P62747	0.104109	-0.274
Aminopeptidase N (AP-N) (rAPN) (EC 3.4.11.2) (Alanyl aminopeptidase) (Aminopeptidase M) (AP-M) (Kidney Zn peptidase) (KZP) (Microsomal aminopeptidase) (CD antigen CD13)	P15684	0.104162	0.448
NADH-ubiquinone oxidoreductase chain 2 (EC 7.1.1.2) (NADH dehydrogenase subunit 2)	P11662	0.104168	-2.04
Lamin A/C	A0A0G2JTC5	0.104168	1.61
ASPSCR1 tether for SLC2A4, UBX domain containing	A0A8I5ZMJ8	0.104389	-0.164
Triokinase/FMN cyclase (Bifunctional ATP-dependent dihydroxyacetone kinase/FAD-AMP lyase (cyclizing)) [Includes: ATP-dependent dihydroxyacetone kinase (DHA kinase) (EC 2.7.1.28) (EC 2.7.1.29) (Glycerone kinase) (Triokinase) (Triose kinase); FAD-AMP lyase (cyclizing) (EC 4.6.1.15) (FAD-AMP lyase (cyclic FMN forming)) (FMN cyclase)]	Q4KLZ6	0.104457	-0.357
Small nuclear ribonucleoprotein E (snRNP-E) (Sm protein E)	D3ZSP1	0.104554	0.373
Protein phosphatase 6, regulatory subunit 2	A0A0G2JV49	0.104816	0.156
Glyoxylate and hydroxypyruvate reductase	A0A8J8XIM5	0.104919	-0.17
CUGBP, Elav-like family member 6	A0A8I5ZT14	0.104935	0.592
Tubulin beta chain	Q4QQV0	0.105009	-0.252
Malonyl-CoA decarboxylase, mitochondrial (MCD) (EC 4.1.1.9)	Q920F5	0.105027	0.216
Ankyrin repeat and SOCS box-containing 3	A0A0G2KA67	0.10507	0.362
Lemur tyrosine kinase 3	A0A8I5ZR67	0.105154	-0.182
N-acyl-aromatic-L-amino acid amidohydrolase (carboxylate-forming) (EC 3.5.1.114) (Aminoacylase-3) (ACY-3) (Aspartoacylase-2)	Q5M876	0.105207	-0.178
Neuropilin-1 (Vascular endothelial cell growth factor 165 receptor) (CD antigen CD304)	Q9QWJ9	0.105475	-0.154
Small ribosomal subunit protein uS15 (40S ribosomal protein S13)	P62278	0.105748	-0.311
RAD21 cohesin complex component	F7EK71	0.105782	0.393
Muscular LMNA-interacting protein (Cardiac Isl1-interacting protein) (CIP)	A0A096MK47	0.106021	-0.432
Hydroxymethylglutaryl-CoA synthase, mitochondrial (HMG-CoA synthase) (EC 2.3.3.10) (3-hydroxy-3-methylglutaryl coenzyme A synthase)	P22791	0.106254	-0.326
Ephexin-1 (Eph-interacting exchange protein) (Neuronal guanine nucleotide exchange factor)	Q5BKC9	0.106284	-0.158
CST complex subunit STN1 (Oligonucleotide/oligosaccharide-binding fold-containing protein 1) (Suppressor of cdc thirteen homolog)	Q6AYD2	0.106363	-0.21
14-3-3 protein gamma [Cleaved into: 14-3-3 protein gamma, N-terminally processed]	P61983	0.106518	-0.231
RING-type E3 ubiquitin transferase (EC 2.3.2.27)	A0A8I6AEG5	0.106638	0.319
Syndecan-3 (SYND3) (N-syndecan) (Neuroglycan)	P33671	0.106675	0.451
Caveolae-associated protein 2 (Cavin-2) (Phosphatidylserine-binding protein) (Serum deprivation-response protein)	Q66H98	0.10681	0.181
tRNA isopentenyltransferase 1	A0A8I6GJU3	0.106822	-0.347
Annexin	A0A8I5ZMD4	0.106897	-0.328
Integrin subunit alpha 9	A0A8I6GL49	0.106926	-1.39
Neuronal tyrosine-phosphorylated phosphoinositide-3-kinase adaptor 1	D3ZDP7	0.106941	0.211
Extended synaptotagmin 2	A0A8I6A660	0.107057	0.208
A-kinase anchor protein 5 (AKAP-5) (A-kinase anchor protein 150 kDa) (AKAP 150) (P150) (cAMP-dependent protein kinase regulatory subunit II high affinity-binding protein)	P24587	0.107158	0.133
Hepatoma-derived growth factor-related protein 2 (HRP-2) (Hepatoma-derived growth factor 3) (HDGF-3)	Q925G1	0.107392	0.286
Actin-related protein 2/3 complex subunit 2 (Arp2/3 complex 34 kDa subunit) (p34-ARC)	P85970	0.107424	-0.178
Hyaluronan and proteoglycan link protein 4	D3Z9H2	0.107444	0.333
DNA fragmentation factor subunit alpha	A0A8I6ANF5	0.107479	-0.232
3-hydroxyisobutyryl-CoA hydrolase (EC 3.1.2.4)	A0A8I6AGL7	0.107522	-0.543
Phosphoglucomutase 2-like 1	D3Z955	0.107682	-0.75
Mitochondrial ribosomal protein S17	D3ZTR1	0.107731	0.351
GPRIN family member 3	A0A8I6A8S7	0.107742	0.229
ElaC ribonuclease Z 1	D3ZB91	0.10812	-0.192
Phosphoinositide phospholipase C (EC 3.1.4.11)	A0A8I5Y0I7	0.108157	-0.346
RAN binding protein 3	A0A8I5ZS95	0.10816	0.14
Tetraspanin-2 (Tspan-2)	Q9JJW1	0.108278	-0.343
Vesicular glutamate transporter 2 (VGluT2) (Differentiation-associated BNPI) (Differentiation-associated Na(+)-dependent inorganic phosphate cotransporter) (Solute carrier family 17 member 6)	Q9JI12	0.108352	-0.221
Protein PAT1 homolog 1 (PAT1-like protein 1) (Protein PAT1 homolog b) (Pat1b)	B5DF93	0.108437	-0.331
Importin-13 (Imp13) (Late gestation lung 2 protein)	Q9JM04	0.108874	-0.155
Integrin alpha 3 variant A (Integrin subunit alpha 3)	D3ZCG9	0.108886	0.516
Aflatoxin B1 aldehyde reductase member 2 (rAFAR2) (EC 1.1.1.n11) (Succinic semialdehyde reductase) (SSA reductase)	Q8CG45	0.108905	-0.157
Adhesion G protein-coupled receptor A1	A0A0G2K4I3	0.108938	-0.97
Cold-inducible RNA-binding protein (A18 hnRNP) (Glycine-rich RNA-binding protein CIRP)	P60825	0.109059	0.295
Serpin B6	Q6P9U0	0.109194	-0.178
Nascent polypeptide associated complex subunit alpha	F7F1W2	0.109566	-0.359
Ephrin-B1 (EFL-3) (ELK ligand) (ELK-L) (EPH-related receptor tyrosine kinase ligand 2) (LERK-2) [Cleaved into: Ephrin-B1 C-terminal fragment (Ephrin-B1 CTF); Ephrin-B1 intracellular domain (Ephrin-B1 ICD)]	P52796	0.109567	0.494
Myelin expression factor 2	A0A0G2K402	0.109615	0.275
Prelamin-A/C [Cleaved into: Lamin-A/C]	P48679	0.109683	1.48
Endoplasmic reticulum mannosyl-oligosaccharide 1,2-alpha-mannosidase (EC 3.2.1.113) (ER alpha-1,2-mannosidase) (ER mannosidase 1) (ERMan1) (Mannosidase alpha class 1B member 1)	B2GUY0	0.109703	0.293
X-ray repair cross-complementing protein 5 (EC 3.6.4.-)	G3V817	0.109861	-0.385
ATP-binding cassette sub-family A member 2 (EC 7.6.2.-) (ATP-binding cassette transporter 2) (ATP-binding cassette 2)	Q9ESR9	0.110121	-0.128
Fibronectin type III domain-containing protein 10	D4A2Q0	0.110181	-0.189
Autophagy protein 5	Q3MQ06	0.110407	-0.155
Mitochondrial S-adenosylmethionine carrier protein (Solute carrier family 25 member 26)	A0A8I6AAR8	0.110538	0.406
Sulfotransferase 4A1 (ST4A1) (EC 2.8.2.-) (Brain sulfotransferase-like protein) (rBR-STL) (Nervous system sulfotransferase) (NST)	P63047	0.110763	-0.133
Protein FMC1 homolog (Formation of mitochondrial complex V assembly factor 1 homolog)	Q4G012	0.110864	-0.494
Hypoxia up-regulated protein 1	A0A8J8XLC6	0.111112	-1.1
Multiple C2 and transmembrane domain-containing protein 1	D4ABL6	0.111174	-0.242
Histidine-rich glycoprotein (Histidine-proline-rich glycoprotein)	A0A0G2K9Y5	0.111278	-0.434
PBX/knotted 1 homeobox 2	A0A096MJK1	0.111285	-0.362
Sortilin-related VPS10 domain containing receptor 2	D3ZW09	0.111424	-0.154
Cation-dependent mannose-6-phosphate receptor (CD Man-6-P receptor) (CD-MPR)	Q6AY20	0.111476	-0.441
Beta-hexosaminidase subunit beta (EC 3.2.1.52) (Beta-N-acetylhexosaminidase subunit beta) (Hexosaminidase subunit B) (N-acetyl-beta-glucosaminidase subunit beta)	Q6AXR4	0.111534	0.165
Integrator complex subunit 10	A0A0G2K8E5	0.111806	0.261
Ras-related protein Rab-27B (EC 3.6.5.2)	Q99P74	0.11218	0.238
Sterol carrier protein 2 (EC 2.3.1.155) (EC 2.3.1.16) (EC 2.3.1.176) (Acetyl-CoA C-myristoyltransferase) (Non-specific lipid-transfer protein) (Propanoyl-CoA C-acyltransferase) (SCP-2/3-oxoacyl-CoA thiolase) (SCP-2/thiolase) (SCP-chi) (Sterol carrier protein X)	A0A0G2KAC1	0.112215	-0.48
BOS complex subunit TMEM147 (Transmembrane protein 147)	Q2TA63	0.112444	-1.09
Protein phosphatase 1 regulatory subunit 7 (Protein phosphatase 1 regulatory subunit 22)	Q5HZV9	0.112471	-0.151
Pre-mRNA processing factor 4	D4A7J8	0.112537	0.358
NFKB inhibitor interacting Ras-like 2 (Nkiras2 protein)	B4F776	0.112684	-0.297
Reticulon-1 (Neuroendocrine-specific protein) (S-rex)	Q64548	0.112696	0.169
Secretogranin-2 (Chromogranin-C) (Secretogranin II) (SgII) [Cleaved into: Secretoneurin (SN); Manserin]	P10362	0.112731	0.275
Polypyrimidine tract-binding protein 2 (Neural polypyrimidine tract-binding protein) (PTB-like protein)	Q66H20	0.112799	0.206
Large ribosomal subunit protein mL44	Q4G067	0.112808	0.227
Nucleoside triphosphate diphosphohydrolase 3	Q80Z26	0.112811	-0.195
Coiled-coil and C2 domain-containing protein 1A (Five prime repressor element under dual repression-binding protein 1) (FRE under dual repression-binding protein 1) (Freud-1)	Q66HA5	0.112821	0.181
ATP-citrate synthase (EC 2.3.3.8) (ATP-citrate (pro-S-)-lyase) (Citrate cleavage enzyme)	P16638	0.112927	-0.242
RILP-like protein 1 (GAPDH's competitor of SIAH1 protein enhances life) (GOSPEL) (Rab-interacting lysosomal-like protein 1)	D3ZUQ0	0.112988	-0.174
Alpha-aminoadipic semialdehyde dehydrogenase (Alpha-AASA dehydrogenase) (EC 1.2.1.31) (Aldehyde dehydrogenase family 7 member A1) (EC 1.2.1.3) (Antiquitin-1) (Betaine aldehyde dehydrogenase) (EC 1.2.1.8) (Delta1-piperideine-6-carboxylate dehydrogenase) (P6c dehydrogenase)	Q64057	0.11301	-0.247
ATP-sensitive inward rectifier potassium channel 11 (BIR) (Inward rectifier K(+) channel Kir6.2) (Potassium channel, inwardly rectifying subfamily J member 11)	P70673	0.113182	0.225
Metastasis associated 1 family, member 2	F7F888	0.113347	-0.212
Leucine zipper putative tumor suppressor 3 (ProSAP-interacting protein 1) (ProSAPiP1)	Q8K1Q4	0.113387	-0.484
Proteasome subunit beta type-4	G3V8U9	0.113551	-0.153
Mannose receptor, C type 1	A0A8I5XVS2	0.113847	0.919
Serpin H1 (47 kDa heat shock protein) (Collagen-binding protein) (Colligin) (GP46)	P29457	0.113936	0.336
Neuronal migration protein doublecortin	Q9ESI7	0.113945	0.166
Mediator of RNA polymerase II transcription subunit 16 (Mediator complex subunit 16)	A0A0G2K2K5	0.11404	-0.356
Endoplasmic reticulum membrane protein complex subunit 7 (ER membrane protein complex subunit 7)	D3ZQL1	0.114076	-0.213
HEAT repeat-containing protein 6	A1EC95	0.114374	0.572
RuvB-like helicase (EC 3.6.4.12)	G3V8T5	0.114604	-0.209
Tyrosine-protein phosphatase non-receptor type 11 (EC 3.1.3.48) (Protein-tyrosine phosphatase 1D) (PTP-1D) (Protein-tyrosine phosphatase SYP) (SH-PTP2) (SHP-2) (Shp2)	P41499	0.114606	-0.134
Luc7-like protein	A0A8I6AE53	0.114622	0.37
Plasmolipin (Plasma membrane proteolipid)	P47987	0.114658	-0.711
FAST kinase domain-containing protein 4 (Protein TBRG4) (Transforming growth factor beta regulator 4)	Q5M9G9	0.114778	0.206
Pre-mRNA processing factor 40 homolog A	D3ZJ92	0.11513	0.726
Angiotensinogen (Serpin A8) [Cleaved into: Angiotensin-1 (Angiotensin 1-10) (Angiotensin I) (Ang I); Angiotensin-2 (Angiotensin 1-8) (Angiotensin II) (Ang II); Angiotensin-3 (Angiotensin 2-8) (Angiotensin III) (Ang III) (Des-Asp[1]-angiotensin II); Angiotensin-4 (Angiotensin 3-8) (Angiotensin IV) (Ang IV); Angiotensin 1-9; Angiotensin 1-7; Angiotensin 1-5; Angiotensin 1-4]	P01015	0.115308	-0.243
Protein phosphatase 1, regulatory subunit 13B	A0A0G2KB61	0.115465	0.148
Costars family protein ABRACL (ABRA C-terminal-like protein)	A0A8I6G8K6	0.115523	0.202
Jupiter microtubule associated homolog 2 (Hematological and neurological expressed 1-like protein) (HN1-like protein)	Q5BK20	0.115573	-0.431
DnaJ homolog subfamily C member 5 (Cysteine string protein) (CSP)	P60905	0.115653	0.332
Microtubule-associated protein RP/EB family member 3 (EB1 protein family member 3) (EBF3) (End-binding protein 3) (EB3) (RP3)	Q5XIT1	0.115754	-0.24
Methyl-CpG binding domain protein 3	A0A8I6ANN7	0.115968	-0.181
Pyruvate dehydrogenase E1 component subunit alpha (EC 1.2.4.1)	A0A0G2JW90	0.116019	0.326
Thyroid hormone receptor-associated protein 3 (Thyroid hormone receptor-associated protein complex 150 kDa component) (Trap150)	Q5M7V8	0.11623	0.819
Myoglobin (Nitrite reductase MB) (EC 1.7.-.-) (Pseudoperoxidase MB) (EC 1.11.1.-)	Q9QZ76	0.116284	0.978
mitogen-activated protein kinase kinase (EC 2.7.12.2)	F1LP57	0.116402	-0.139
Carbonic anhydrase 2 (EC 4.2.1.1) (Carbonate dehydratase II) (Carbonic anhydrase II) (CA-II) (Cyanamide hydratase CA2) (EC 4.2.1.69)	P27139	0.116512	-0.149
Heat shock cognate 71 kDa protein (EC 3.6.4.10) (Heat shock 70 kDa protein 8)	P63018	0.116617	-0.266
Protein phosphatase 1F (EC 3.1.3.16) (Ca(2+)/calmodulin-dependent protein kinase phosphatase) (CaM-kinase phosphatase) (CaMKPase) (Partner of PIX 2)	Q9WVR7	0.116828	-0.232
Ubiquinone biosynthesis protein COQ9, mitochondrial	Q68FT1	0.116861	0.198
Macoilin (Macoilin-1) (Transmembrane protein 57)	Q4V7D3	0.117026	-0.314
Myristoylated alanine-rich C-kinase substrate (MARCKS) (Protein kinase C substrate 80 kDa protein)	P30009	0.117183	0.394
Glutamate--cysteine ligase regulatory subunit (GCS light chain) (Gamma-ECS regulatory subunit) (Gamma-glutamylcysteine synthetase regulatory subunit) (Glutamate--cysteine ligase modifier subunit)	P48508	0.117247	-0.167
Soluble calcium-activated nucleotidase 1 (SCAN-1) (EC 3.6.1.6) (Apyrase homolog)	Q8K4Y7	0.117257	0.863
C2 calcium-dependent domain containing 5	A0A8I6AAM3	0.117327	0.4
Glutaredoxin-like protein	G3V7R5	0.117385	0.569
RING-type E3 ubiquitin transferase (EC 2.3.2.27)	M0R6D9	0.117445	0.583
Sparc/osteonectin, cwcv and kazal like domains proteoglycan 1	F1M6V6	0.117889	-0.311
Guanine nucleotide-binding protein G(o) subunit alpha	A0A8I5ZT81	0.117929	-0.332
Endosialin	D3ZN06	0.118253	-0.467
Centrosomal protein 290	A0A0G2K929	0.118501	1.31
Equilibrative nucleoside transporter 3 (rENT3) (Solute carrier family 29 member 3)	Q80WK7	0.118625	0.414
Ras-related protein Rab-3A	P63012	0.11877	-0.171
Histone H3.3	P84245	0.118779	1.95
Nexilin	Q9Z2J4	0.118817	0.346
CAP-GLY domain containing linker protein 2	A0A0G2JZF2	0.118899	0.243
Limb development membrane protein 1	A0A0G2K4B6	0.118921	0.223
NADPH--cytochrome P450 reductase (CPR) (P450R) (EC 1.6.2.4)	P00388	0.119116	-0.168
H(+)/Cl(-) exchange transporter 4 (Chloride channel protein 4) (ClC-4) (Chloride transporter ClC-4)	P51794	0.11915	-0.342
protein-tyrosine-phosphatase (EC 3.1.3.48)	A0A8I6A6R5	0.119231	-0.392
Neuronal vesicle trafficking-associated protein 1 (Brain neuron cytoplasmic protein 1/2) (Neuron-enriched endosomal protein of 21 kDa) (Neuron-specific protein family member 1)	P02683	0.119376	-0.258
Purine rich element binding protein A	A0A8I5YBE8	0.119381	-0.352
Calcium-binding and coiled-coil domain-containing protein 1	Q66HR5	0.1195	-0.158
AFG3 like matrix AAA peptidase subunit 2	A0A8I5ZLF3	0.119568	0.331
Pre-mRNA-splicing factor SPF27	B5DFM8	0.119614	0.314
Telomeric repeat-binding factor 2-interacting protein 1 (TERF2-interacting telomeric protein 1) (TRF2-interacting telomeric protein 1) (Repressor/activator protein 1 homolog) (RAP1 homolog)	Q5EAN7	0.119695	0.344
Torsin-1A-interacting protein 1 (Lamina-associated polypeptide 1B) (LAP1B) (Lamina-associated polypeptide 1C) (LAP1C)	Q5PQX1	0.119702	0.252
AlkB homolog 7	M0R7T2	0.119785	-0.297
5'-(N(7)-methylguanosine 5'-triphospho)-[mRNA] hydrolase (EC 3.6.1.62)	D3ZZJ7	0.119872	0.366
Disks large-associated protein 2 (DAP-2) (PSD-95/SAP90-binding protein 2) (SAP90/PSD-95-associated protein 2) (SAPAP2)	P97837	0.119933	0.29
Far upstream element binding protein 3	A0A8I6ACQ5	0.120187	0.208
Long-chain-fatty-acid--CoA ligase 5 (EC 6.2.1.3) (Arachidonate--CoA ligase) (EC 6.2.1.15) (Long-chain acyl-CoA synthetase 5) (LACS 5)	O88813	0.120379	-0.151
Tumor suppressor candidate 3	A0A0G2KAE2	0.12039	-0.267
Heat shock protein beta-1 (HspB1) (Heat shock 27 kDa protein) (HSP 27)	P42930	0.12052	1.12
Mitochondrial ribosomal protein L13	Q5XFW4	0.12053	0.224
Sterol O-acyltransferase 1 (EC 2.3.1.26) (Acyl-coenzyme A:cholesterol acyltransferase 1) (ACAT-1) (Cholesterol acyltransferase 1)	O70536	0.120686	0.346
UDP-glucose 6-dehydrogenase (UDP-Glc dehydrogenase) (UDP-GlcDH) (UDPGDH) (EC 1.1.1.22)	O70199	0.120721	0.434
Exocyst complex component 6 (Exocyst complex component Sec15A) (SEC15-like protein 1) (rSec15)	O54923	0.120725	-0.131
Coiled-coil domain-containing protein 22	P86182	0.120746	-0.167
Fibronectin type III and SPRY domain-containing protein 1	B1H2A2	0.12078	-0.171
Large ribosomal subunit protein mL37 (39S ribosomal protein L37, mitochondrial) (L37mt) (MRP-L37)	Q6AXT0	0.12122	0.165
Paxillin	Q66H76	0.121245	0.294
Mitogen-activated protein kinase kinase kinase 10 (EC 2.7.11.25)	D3ZG83	0.121272	0.233
MIF4G domain-containing protein	Q6AXU7	0.121274	0.279
Large ribosomal subunit protein eL22 (60S ribosomal protein L22)	P47198	0.121335	-0.272
Ethanolamine-phosphate cytidylyltransferase (EC 2.7.7.14) (CTP:phosphoethanolamine cytidylyltransferase) (Phosphorylethanolamine transferase)	O88637	0.121506	-0.156
Catenin delta-2	O35116	0.121691	0.172
Chromodomain-helicase-DNA-binding protein 8 (CHD-8) (EC 3.6.4.12) (ATP-dependent helicase CHD8) (Axis duplication inhibitor) (Duplin)	Q9JIX5	0.121813	0.227
DGCR8 microprocessor complex subunit	D4A2G4	0.121913	-1.08
Ras-related protein Rab-31 (GTP-binding protein Rab0)	Q6GQP4	0.122059	-0.166
DNA-directed RNA polymerase III subunit RPC3 (RNA polymerase III subunit C3) (DNA-directed RNA polymerase III subunit C)	Q5XIL3	0.122241	-0.776
Protein kinase C and casein kinase substrate in neurons protein 1 (Dynamin proline-rich domain-interacting protein) (Dynamin PRD-interacting protein) (Synaptic, dynamin-associated protein I) (Syndapin-1) (Syndapin-I) (SdpI)	Q9Z0W5	0.122552	-0.247
Neurexin-2-beta (Neurexin II-beta)	Q63376	0.122752	0.318
Translocon-associated protein subunit alpha (TRAP-alpha) (Liver regeneration-related protein LRRG137) (Signal sequence receptor subunit alpha) (SSR-alpha)	Q7TPJ0	0.122973	-0.361
Protocadherin alpha-4 (PCDH-alpha-4) (Cadherin-related neuronal receptor 4)	Q767I8	0.123065	0.281
Potassium voltage-gated channel subfamily C member 2 (Potassium channel voltage-gated Shaw-related subfamily C member 2) (Shaw-like potassium channel) (Voltage-gated potassium channel subunit Kv3.2)	P22462	0.123256	-0.191
40S ribosomal protein S12	A0A8I5ZX29	0.123368	0.47
Complex III assembly factor LYRM7 (LYR motif-containing protein 7)	B4F7A1	0.123539	-0.364
Coiled-coil domain containing 177	D4A8V2	0.123613	0.37
Cadherin-6	F1LQP8	0.12366	0.85
Interferon-inducible GTPase 1-like	F7F0H6	0.123697	1.27
Fibulin 2	A0A8I5ZJQ3	0.123757	0.704
MICOS complex subunit	A0A8I6A768	0.123964	0.234
Low molecular weight phosphotyrosine protein phosphatase (LMW-PTP) (LMW-PTPase) (EC 3.1.3.48) (Low molecular weight cytosolic acid phosphatase) (EC 3.1.3.2)	P41498	0.124004	-0.288
Protein FAM131B	Q568Z1	0.124008	0.263
E2F transcription factor 1	D3ZKY0	0.124057	0.292
Cellular tumor antigen p53	A0A8I5ZJF2	0.124146	-0.374
Mitochondrial fission 1 protein (FIS1 homolog) (rFis1) (Tetratricopeptide repeat protein 11) (TPR repeat protein 11)	P84817	0.124227	0.189
Tubulin alpha chain	A0A8I6AF82	0.124231	-0.28
Phosphomannomutase (EC 5.4.2.8)	Q5RK25	0.124339	-0.761
Actin filament associated protein 1-like 2	A0A8I5ZSJ9	0.124466	0.311
Tropomyosin 3	A0A140TAF0	0.124546	-0.232
Ras-related protein Rab-14 (EC 3.6.5.2)	P61107	0.124685	-0.13
Alpha-1-macroglobulin (Alpha-1-M) (Alpha-1-macroglobulin 165 kDa subunit) [Cleaved into: Alpha-1-macroglobulin 45 kDa subunit]	Q63041	0.124787	0.326
Solute carrier family 25, member 27	A0A8I6ALR4	0.124883	0.34
Potassium channel tetramerization domain containing 17	A0A8I5ZRW4	0.12497	0.36
OCIA domain containing 2	A0A8I5ZV64	0.125013	0.334
AP complex subunit sigma	B5DFI3	0.125131	-0.151
Inactive ubiquitin carboxyl-terminal hydrolase 54 (Inactive ubiquitin-specific peptidase 54)	Q6IE24	0.12535	-0.745
RAB3 GTPase activating non-catalytic protein subunit 2	D4ABP4	0.125397	0.221
Protein S100-A1 (S-100 protein alpha chain) (S-100 protein subunit alpha) (S100 calcium-binding protein A1)	P35467	0.125518	-1.95
Ubiquitin carboxyl-terminal hydrolase 19 (EC 3.4.19.12) (Deubiquitinating enzyme 19) (Ubiquitin thioesterase 19) (Ubiquitin-specific-processing protease 19)	Q6J1Y9	0.125599	-0.136
TGF-beta activated kinase 1/MAP3K7 binding protein 1	A0A0U1RRU5	0.125603	-0.171
Anillin, actin binding protein-like 1	M0R9N8	0.12575	-0.27
Heterogeneous nuclear ribonucleoprotein H3	A0A0G2JVA2	0.125764	0.353
Actin nucleation-promoting factor WASL (Neural Wiskott-Aldrich syndrome protein) (N-WASP)	O08816	0.126226	-0.2
Dipeptidyl peptidase 3 (EC 3.4.14.4) (Dipeptidyl aminopeptidase III) (Dipeptidyl arylamidase III) (Dipeptidyl peptidase III) (DPP III) (Enkephalinase B)	O55096	0.126408	-0.193
HECT domain E3 ubiquitin protein ligase 4	A0A8I5ZZM0	0.12651	-0.156
Alpha-crystallin B chain (Alpha(B)-crystallin)	P23928	0.126776	-0.744
Guanylate binding protein 1	A0A8I6GE08	0.126791	-0.4
tRNA N6-adenosine threonylcarbamoyltransferase (EC 2.3.1.234) (N6-L-threonylcarbamoyladenine synthase) (t(6)A synthase) (O-sialoglycoprotein endopeptidase) (t(6)A37 threonylcarbamoyladenosine biosynthesis protein Osgep) (tRNA threonylcarbamoyladenosine biosynthesis protein Osgep)	Q9WVS2	0.126919	-0.158
VPS9 domain containing 1	A0A8J8XTW6	0.126928	0.412
Ataxin 2-like	A0A8J8XYP8	0.126941	0.123
non-specific serine/threonine protein kinase (EC 2.7.11.1)	A0A8I5Y943	0.127036	-0.364
Short/branched chain specific acyl-CoA dehydrogenase, mitochondrial (SBCAD) (EC 1.3.8.5) (2-methyl branched chain acyl-CoA dehydrogenase) (2-MEBCAD) (2-methylbutyryl-coenzyme A dehydrogenase) (2-methylbutyryl-CoA dehydrogenase)	P70584	0.127129	-0.511
Neurocan core protein (245 kDa early postnatal core glycoprotein) (Chondroitin sulfate proteoglycan 3) [Cleaved into: 150 kDa adult core glycoprotein]	P55067	0.127169	0.252
ATP-binding cassette subfamily C member 4 (EC 7.6.2.-) (EC 7.6.2.2) (EC 7.6.2.3) (Multidrug resistance-associated protein 4)	F1M3J4	0.12734	0.241
Zinc finger TRAF-type-containing protein 1 (Cysteine and histidine-rich protein 1)	P0DW89	0.127414	-0.256
Chondroitin sulfate proteoglycan 5 (Acidic leucine-rich EGF-like domain-containing brain protein) (Neuroglycan C)	Q9ERQ6	0.127489	0.151
Cyclin-dependent kinase 18 (EC 2.7.11.22) (Cell division protein kinase 18) (PCTAIRE-motif protein kinase 3) (Serine/threonine-protein kinase PCTAIRE-3)	O35832	0.127583	0.17
N-acylneuraminate cytidylyltransferase (EC 2.7.7.43) (CMP-N-acetylneuraminic acid synthase) (CMP-NeuNAc synthase)	P69060	0.127675	-0.174
Caveolin-1	P41350	0.127745	0.741
Clathrin heavy chain 1	P11442	0.127832	-0.176
Gem (nuclear organelle) associated protein 7	A0A8I6AGJ9	0.127883	-0.498
LIM domain and actin-binding protein 1 (Epithelial protein lost in neoplasm)	F1LR10	0.127914	0.515
BCL-W (Bcl2-like 2)	O88996	0.127925	-0.558
NADH-cytochrome b5 reductase 3 (B5R) (Cytochrome b5 reductase) (EC 1.6.2.2) (Diaphorase-1)	P20070	0.128024	0.175
Histone H1.4 (H1d)	P15865	0.128075	0.329
Delta(14)-sterol reductase LBR (C14SR) (Delta-14-SR) (EC 1.3.1.70) (3-beta-hydroxysterol Delta (14)-reductase) (C-14 sterol reductase) (Integral nuclear envelope inner membrane protein) (Lamin-B receptor) (Sterol C14-reductase)	A0A8I6AEP6	0.1281	0.302
Frizzled-2 (Fz-2) (rFz2)	Q08464	0.128153	0.458
Cdc42 effector protein 1 (Binder of Rho GTPases 5)	A1A5P0	0.128424	-0.211
Peptidyl-cysteine S-nitrosylase GAPDH	A0A0G2JWC0	0.128546	-1.16
Ral guanine nucleotide dissociation stimulator-like 2	A0A8I6A8H6	0.128796	-0.226
Small nuclear ribonucleoprotein G (snRNP-G)	B5DEP7	0.128899	0.263
Cannabinoid receptor 1 (CB-R) (CB1) (Brain-type cannabinoid receptor)	P20272	0.128922	0.213
ADP-ribosylation factor GTPase-activating protein 1 (ARF GAP 1) (ADP-ribosylation factor 1 GTPase-activating protein) (ARF1 GAP) (ARF1-directed GTPase-activating protein)	Q62848	0.12905	0.141
Golgi phosphoprotein 3 (Coat protein GPP34) (Trans-Golgi protein GMx33)	Q9ERE4	0.129111	-0.28
Signal-induced proliferation-associated 1-like protein 2 (SIPA1-like protein 2) (Serine-rich synapse-associated protein)	Q5JCS6	0.129226	-0.617
Pre-mRNA-splicing factor 38A	D3ZGL5	0.129388	0.925
Adaptor related protein complex 5 subunit zeta 1	A0A0G2JYJ5	0.129549	-0.358
Isoamyl acetate-hydrolyzing esterase 1 homolog (EC 3.1.-.-) (Hypertrophic agonist-responsive protein B64)	Q711G3	0.129566	-0.287
Receptor-type tyrosine-protein phosphatase N2 (R-PTP-N2) (EC 3.1.3.-) (EC 3.1.3.48) (PTP NE-6) (PTPNE6) (Phogrin) [Cleaved into: IA-2beta60]	Q63475	0.129596	0.178
Omega-amidase NIT2 (EC 3.5.1.3) (Nitrilase homolog 2)	Q497B0	0.129639	0.462
Solute carrier family 25 member 23	A0A0G2JVD2	0.129669	0.362
Nucleolar transcription factor 1 (Upstream-binding factor 1) (UBF-1)	P25977	0.129766	-0.507
Nuclear pore complex protein Nup93 (93 kDa nucleoporin) (Nucleoporin Nup93)	Q66HC5	0.129813	0.301
Acylglycerol kinase, mitochondrial (EC 2.7.1.107) (EC 2.7.1.138) (EC 2.7.1.94) (Multiple substrate lipid kinase)	D3Z9L0	0.129865	0.444
Protocadherin 1	A0A0G2K6T9	0.12987	0.25
Leiomodin-1 (Smooth muscle leiomodin) (SM-Lmod)	A0A0G2K0D3	0.129977	-0.353
Double C2-like domain-containing protein alpha (Doc2-alpha)	P70611	0.130049	0.289
Ras-related protein Rap-2	D3ZK56	0.130087	-0.158
Coronin-1A (Coronin-like protein A) (Clipin-A) (Tryptophan aspartate-containing coat protein) (TACO)	Q91ZN1	0.13009	-0.262
Nucleoporin NDC1 (Transmembrane protein 48)	Q6AXN4	0.130494	-0.438
CUB and Sushi multiple domains 1	E9PT92	0.130597	-0.143
Ubiquitin carboxyl-terminal hydrolase 10 (EC 3.4.19.12) (Deubiquitinating enzyme 10) (Ubiquitin thioesterase 10) (Ubiquitin-specific-processing protease 10)	Q3KR59	0.130683	-0.166
Plasma protease C1 inhibitor (C1 Inh) (C1Inh) (C1 esterase inhibitor) (C1-inhibiting factor) (Serpin G1)	Q6P734	0.130721	0.352
SNF-related serine/threonine-protein kinase (EC 2.7.11.1) (SNF1-related kinase)	Q63553	0.130736	-0.244
NPR2-like, GATOR1 complex subunit	D3ZPN1	0.130738	0.488
NADH dehydrogenase [ubiquinone] iron-sulfur protein 4, mitochondrial (Complex I-18 kDa) (CI-18 kDa) (NADH-ubiquinone oxidoreductase 18 kDa subunit)	Q5XIF3	0.130897	0.396
Emerin	Q63190	0.131105	0.411
Tyrosine-protein kinase (EC 2.7.10.2)	A0A8I5ZXU9	0.131129	0.131
Anaphase promoting complex subunit 7	D3ZIT4	0.131424	-0.172
U8 snoRNA-decapping enzyme (EC 3.6.1.62) (EC 3.6.1.64) (IDP phosphatase) (Inosine diphosphate phosphatase) (Nucleoside diphosphate-linked moiety X motif 16) (m7GpppN-mRNA hydrolase)	G3V7P6	0.131434	-0.459
SWI/SNF related, matrix associated, actin dependent regulator of chromatin, subfamily c, member 2	A0A8I6A5E1	0.131479	-0.155
A-kinase anchoring protein 10	A0A8I5ZY40	0.131498	0.152
Alpha-1-inhibitor 3 (Alpha-1-inhibitor 3 variant II) (Alpha-1-inhibitor III)	P14046	0.131554	0.306
Nck-associated protein 1 (NAP 1) (Membrane-associated protein HEM-2) (p125Nap1)	P55161	0.131562	-0.134
Long-chain-fatty-acid--CoA ligase 6 (EC 6.2.1.3) (Arachidonate--CoA ligase) (EC 6.2.1.15) (Long-chain acyl-CoA synthetase 6) (LACS 6) (Long-chain-fatty-acid--CoA ligase, brain isozyme)	P33124	0.131645	-0.133
Intraflagellar transport protein 22 homolog (Rab-like protein 5)	Q5FVJ7	0.131758	-0.224
Transmembrane protein 240	A0A8I5ZS31	0.131975	0.338
Coenzyme Q10A	A0A0G2JYY6	0.132034	-0.132
Striatin	P70483	0.132055	-0.125
Band 3 anion transport protein (Anion exchange protein 1) (AE 1) (Anion exchanger 1) (Solute carrier family 4 member 1) (CD antigen CD233)	P23562	0.132111	0.408
LanC like family member 3	D3ZG98	0.132197	-0.213
WD repeat domain 33	F1LT09	0.132372	1.02
Potassium voltage-gated channel subfamily C member 3 (KSHIIID) (Voltage-gated potassium channel subunit Kv3.3)	Q01956	0.132512	-0.206
Post-GPI attachment to proteins factor 4 (Post-GPI attachment to proteins GalNAc transferase 4) (Transmembrane protein 246)	Q5EB73	0.132669	-0.251
PAX3 and PAX7 binding protein 1	D4A8C8	0.132764	0.352
protein disulfide-isomerase (EC 5.3.4.1)	M0R402	0.132774	-0.149
Adaptor protein, phosphotyrosine interacting with PH domain and leucine zipper 1	D3ZWA8	0.132867	-0.129
Nuclear factor NF-kappa-B p105 subunit (Nuclear factor of kappa light polypeptide gene enhancer in B-cells 1)	A0A8I5ZTP7	0.132919	-0.295
PH domain and leucine rich repeat protein phosphatase 2	A0A8I6A0Z2	0.132945	-0.189
Rab40c, member RAS oncogene family	A0A8I5ZWU0	0.133041	0.737
Kynurenine--oxoglutarate transaminase 3 (EC 2.6.1.7) (Cysteine-S-conjugate beta-lyase 2) (EC 4.4.1.13) (Kynurenine aminotransferase 3) (Kynurenine aminotransferase III) (KATIII) (Kynurenine--glyoxylate transaminase) (EC 2.6.1.63) (Kynurenine--oxoglutarate transaminase III)	Q58FK9	0.133247	-0.309
Trimeric intracellular cation channel type A (TRIC-A) (TRICA) (27 kDa sarcoplasmic reticulum protein) (SPR-27) (Transmembrane protein 38A)	A6ZIQ8	0.133281	0.233
Histidine--tRNA ligase, cytoplasmic (EC 6.1.1.21) (Histidyl-tRNA synthetase)	A0A8J8YFS5	0.13331	-0.206
Rho family-interacting cell polarization regulator 2	Q7TP54	0.133727	0.386
deoxyribose-phosphate aldolase (EC 4.1.2.4) (2-deoxy-D-ribose 5-phosphate aldolase) (Phosphodeoxyriboaldolase)	F1M1H0	0.134141	0.322
Calcium-transporting ATPase (EC 7.2.2.10)	A0A0G2K9Q6	0.134273	-0.266
Immunoglobulin heavy constant epsilon	F1LN61	0.134287	0.682
Fibronectin leucine rich transmembrane protein 1	D4AC39	0.134416	-0.344
Transcription factor A, mitochondrial (mtTFA)	Q91ZW1	0.134774	-0.701
YTH domain-containing family protein	A0A8I5ZLF0	0.134917	0.205
Aspartate--tRNA ligase, mitochondrial (EC 6.1.1.12) (Aspartyl-tRNA synthetase) (AspRS)	Q3KRD0	0.135072	-0.237
Zinc transporter SLC39A7 (Solute carrier family 39 member 7) (Zrt-, Irt-like protein 7) (ZIP7)	F7EQL7	0.135274	-0.322
Actin, gamma-enteric smooth muscle (EC 3.6.4.-) (Alpha-actin-3) (Gamma-2-actin) (Smooth muscle gamma-actin) [Cleaved into: Actin, gamma-enteric smooth muscle, intermediate form]	P63269	0.135295	-0.255
NHL repeat containing 3	A0A8I5ZKD4	0.135346	-0.28
Proteasome 26S subunit, non-ATPase 14	A0A0G2JZJ1	0.135525	-0.146
Protein phosphatase 6, regulatory subunit 3	D3ZBT9	0.13554	0.159
Exonuclease 3'-5' domain containing 2	F7FEI8	0.135622	0.248
Sequestosome-1 (Protein kinase C-zeta-interacting protein) (PKC-zeta-interacting protein) (Ubiquitin-binding protein p62)	O08623	0.135734	0.163
Patatin-like phospholipase domain-containing protein 7 (EC 3.1.1.-) (EC 3.1.1.5) (Liver NTE-related protein 1) (NTE-related esterase)	Q5BK26	0.135886	-0.147
Myelin-oligodendrocyte glycoprotein	Q63345	0.136071	-1.09
AarF domain-containing protein kinase 1	A0A8I5Y874	0.136093	-0.479
Rab GDP dissociation inhibitor alpha (Rab GDI alpha) (Guanosine diphosphate dissociation inhibitor 1) (GDI-1)	P50398	0.136096	-0.308
Adenylate kinase isoenzyme 1 (AK 1) (EC 2.7.4.10) (EC 2.7.4.3) (EC 2.7.4.6) (ATP-AMP transphosphorylase 1) (ATP:AMP phosphotransferase) (Adenylate monophosphate kinase) (Myokinase)	P39069	0.136235	-0.419
dipeptidyl-peptidase IV (EC 3.4.14.5)	D3ZHQ1	0.136286	-0.134
Ornithine transcarbamylase, mitochondrial (OTCase) (EC 2.1.3.3) (Ornithine carbamoyltransferase, mitochondrial)	P00481	0.136383	1.02
Proteasome maturation protein	A0A8I6ASW7	0.136419	-0.77
Mannosyltransferase (EC 2.4.1.-)	A0A8I5Y6Z5	0.136472	-0.176
Succinate dehydrogenase [ubiquinone] cytochrome b small subunit, mitochondrial (CybS) (CII-4) (QPs3) (Succinate dehydrogenase complex subunit D) (Succinate-ubiquinone oxidoreductase cytochrome b small subunit) (Succinate-ubiquinone reductase membrane anchor subunit)	Q6PCT8	0.136689	0.476
Inositol-trisphosphate 3-kinase A (EC 2.7.1.127) (Inositol 1,4,5-trisphosphate 3-kinase A) (IP3 3-kinase A) (IP3K A) (InsP 3-kinase A)	P17105	0.136784	-0.194
Ubiquitin carboxyl-terminal hydrolase 42 (EC 3.4.19.12) (Deubiquitinating enzyme 42) (Ubiquitin thioesterase 42) (Ubiquitin-specific-processing protease 42)	D3ZU96	0.136802	-1.12
Moesin (Membrane-organizing extension spike protein)	A0A8I5ZR49	0.13704	0.397
Regulator of microtubule dynamics protein 3 (RMD-3) (Protein FAM82A2) (Protein FAM82C)	Q66H15	0.137409	0.233
Protein-glucosylgalactosylhydroxylysine glucosidase	D3ZY02	0.13752	0.217
Abl-interactor 2	A0A8I5ZLD3	0.137536	0.135
Protein cereblon	Q56AP7	0.137569	-0.181
Transmembrane 9 superfamily member 1	Q66HF2	0.137634	-0.793
Protein AAR2 homolog (AAR2 splicing factor homolog)	A0A0G2K0P7	0.137634	-0.21
Collagen type XVIII alpha 1 chain	A0A8I6GLR1	0.137737	0.535
Cytochrome c oxidase subunit 7A2 like	A0A8I6GHX2	0.137836	0.303
Germ cell-specific gene 1-like protein (GSG1-like protein)	D3ZK93	0.137907	-0.557
NAD kinase 2, mitochondrial (EC 2.7.1.23) (Mitochondrial NAD kinase) (NAD kinase domain-containing protein 1, mitochondrial)	Q1HCL7	0.138287	-0.194
Kazrin	Q5FWS6	0.138314	0.147
Meiosis regulator and mRNA stability factor 1 (Limkain-b1) (Meiosis arrest female protein 1)	Q8VIG2	0.138344	-0.287
Voltage-dependent P/Q-type calcium channel subunit alpha	A0A0G2JXK1	0.138396	0.512
Unconventional myosin-XVIIIa	D3ZFD0	0.138492	-0.38
Netrin receptor UNC5C (Protein unc-5 homolog 3) (Protein unc-5 homolog C)	Q761X5	0.138539	-0.179
Guanine nucleotide exchange factor MSS4 (Rab-interacting factor)	Q08326	0.138581	1.11
PHD finger protein 24	D3ZB78	0.138685	-1.45
DNA 3'-5' helicase (EC 5.6.2.4)	A0A8I6AI75	0.13871	-0.175
Serine--tRNA ligase, cytoplasmic (EC 6.1.1.11) (Seryl-tRNA synthetase) (SerRS) (Seryl-tRNA(Ser/Sec) synthetase)	Q6P799	0.139058	-0.184
TGF-beta receptor type-1 (TGFR-1) (EC 2.7.11.30) (Serine/threonine-protein kinase receptor R4) (SKR4) (TGF-beta type I receptor) (Transforming growth factor-beta receptor type I) (TGF-beta receptor type I) (TbetaR-I)	P80204	0.139126	0.595
Carbonic anhydrase 14	A0A8I6A8W4	0.139154	-0.395
cAMP-dependent protein kinase inhibitor gamma	F7F4X2	0.139277	0.255
BEN domain containing 6	A0A0G2K8T8	0.1394	-0.486
Prohibitin 1	P67779	0.139556	0.292
Monoglyceride lipase (MGL) (EC 3.1.1.23) (Monoacylglycerol lipase) (MAGL)	Q8R431	0.139818	-0.131
Protein kinase C zeta type (EC 2.7.11.13) (nPKC-zeta)	P09217	0.139901	-0.147
Prohibitin-2 (B-cell receptor-associated protein BAP37) (BAP-37)	Q5XIH7	0.139908	0.31
Carbohydrate deacetylase	A0A8I5ZLC0	0.139951	1.13
Glutamine synthetase (GS) (EC 6.3.1.2) (Glutamate--ammonia ligase) (Palmitoyltransferase GLUL) (EC 2.3.1.225)	P09606	0.140063	-0.294
GRB2 associated regulator of MAPK1 subtype 1	A0A8I6AC94	0.140125	0.2
Cysteine and glycine-rich protein 1 (Cysteine-rich protein 1) (CRP) (CRP1)	P47875	0.140159	0.18
Phosphatidylinositol glycan anchor biosynthesis class U protein (Cell division cycle protein 91-like 1) (Protein CDC91-like 1) (GPI transamidase component PIG-U) (Liver regeneration-related protein LRRGT00059)	Q8CHJ1	0.140178	0.416
Tumor protein p53 binding protein 1	F1M842	0.140189	0.195
Phosphatidylinositol binding clathrin assembly protein	A0A0G2JUQ5	0.140189	-1.98
ATP-sensitive inward rectifier potassium channel 10 (ATP-sensitive inward rectifier potassium channel KAB-2) (BIR10) (Brain-specific inwardly rectifying K(+) channel 1) (BIRK1) (Inward rectifier K(+) channel Kir4.1) (Potassium channel, inwardly rectifying subfamily J member 10)	P49655	0.140218	-0.2
PEX5-related protein (PEX5-like protein) (Peroxin-5-related protein) (TPR-containing Rab8b-interacting protein) (Tetratricopeptide repeat-containing Rab8b-interacting protein) (Pex5Rp) (TRIP8b)	Q925N3	0.140301	0.143
5-hydroxytryptamine receptor 1A (5-HT-1A) (5-HT1A) (Serotonin receptor 1A)	P19327	0.140423	-0.287
Claudin 12	D4A8Y0	0.140496	-0.475
Transmembrane protein 237	A0A0G2K7G5	0.140526	0.375
protein-tyrosine-phosphatase (EC 3.1.3.48)	A0A0G2K8V0	0.140553	0.145
N(alpha)-acetyltransferase 38, NatC auxiliary subunit	G3V785	0.140635	-0.388
ATP-dependent Clp protease proteolytic subunit (EC 3.4.21.92)	M0RAD5	0.140682	-0.237
Stomatin-like protein 2, mitochondrial (SLP-2)	Q4FZT0	0.140839	0.255
U1 small nuclear ribonucleoprotein C (U1 snRNP C) (U1-C) (U1C)	D3ZCL3	0.140889	0.35
Nuclear receptor interacting protein 2	A0A8I6APM8	0.141012	0.23
dynamin GTPase (EC 3.6.5.5)	A0A8I6AHJ0	0.141091	-0.305
Rab proteins geranylgeranyltransferase component A	A0A8I6AAJ7	0.141092	-0.287
N(alpha)-acetyltransferase 30, NatC catalytic subunit	D3ZWS6	0.141113	-0.22
Diacylglycerol lipase-beta (DAGL-beta) (DGL-beta) (EC 3.1.1.116) (PUFA-specific triacylglycerol lipase) (EC 3.1.1.3) (Sn1-specific diacylglycerol lipase beta)	P0C1S9	0.141195	-0.194
Immunoglobulin-binding protein 1 (Alpha4 phosphoprotein) (CD79a-binding protein 1) (Protein phosphatase 2/4/6 regulatory subunit)	O08836	0.141205	-0.125
Adenylyl cyclase-associated protein 1 (CAP 1)	Q08163	0.141236	-0.151
Ankyrin repeat domain 44	A0A0G2JWZ9	0.141307	0.192
GDP-D-glucose phosphorylase 1 (EC 2.7.7.78)	A0A8I5Y6P3	0.141315	-0.191
Novel acetylcholine receptor chaperone (Spinal cord expression protein 4) (TMEM35 gene-derived unknown factor 1) (Transmembrane protein 35A)	Q6JAM9	0.141345	-0.36
Hermansky-Pudlak syndrome 5 protein homolog	A0A0G2JWL2	0.141363	0.558
Chromogranin-A (CgA) [Cleaved into: Pancreastatin; Beta-granin; WE-14; Catestatin; GE-25; Serpinin-RRG; Serpinin; p-Glu serpinin precursor]	P10354	0.141412	0.241
Nuclear cap-binding protein subunit 1 (80 kDa nuclear cap-binding protein) (CBP80) (NCBP 80 kDa subunit)	Q56A27	0.141416	0.294
Integrin beta	A0A8I5ZTY9	0.141535	0.545
RNA-binding protein 8A (RNA-binding motif protein 8A) (Ribonucleoprotein RBM8A)	Q27W01	0.141625	0.472
UPF0729 protein C18orf32 homolog	B1WC88	0.141631	0.788
DnaJ homolog subfamily C member 27 (Rab and DnaJ domain-containing protein)	Q6IML7	0.141734	-0.175
Elongation factor 1-alpha 2 (EF-1-alpha-2) (Eukaryotic elongation factor 1 A-2) (eEF1A-2) (Statin-S1)	P62632	0.141742	-0.201
ATP-binding cassette, subfamily G (WHITE), member 3-like 1	D4A896	0.141784	-0.819
Cleavage and polyadenylation specificity factor subunit 6	A0A8I6AMJ9	0.141856	0.251
Serine and arginine rich splicing factor 7	A0A8I5YB97	0.141873	0.619
Retinoic acid receptor RXR-alpha (Nuclear receptor subfamily 2 group B member 1) (Retinoid X receptor alpha)	Q05343	0.141939	0.202
Ceramide synthase 1	F7F646	0.141981	0.199
TIAM Rac1 associated GEF 2	D3ZMS5	0.142197	0.174
Kinesin family member 1B	A0A8I6A9T5	0.142217	-0.13
Spectrin, alpha, non-erythrocytic 1	A0A0G2JTH0	0.142331	-0.356
Solute carrier organic anion transporter family member 2B1 (Organic anion transporter moatp1) (Organic anion transporting polypeptide 2B1) (OATP2B1) (Solute carrier family 21 member 9)	Q9JHI3	0.142345	0.435
Growth arrest-specific protein 7 (GAS-7)	O55148	0.142402	-0.232
FERM domain-containing protein 8	Q5U2R3	0.142762	0.264
Serotransferrin (Transferrin) (Beta-1 metal-binding globulin) (Liver regeneration-related protein LRRG03) (Siderophilin)	P12346	0.142785	0.269
FAD-dependent oxidoreductase domain-containing protein 1	D3ZEH2	0.142835	0.254
Dol-P-Man:Man(5)GlcNAc(2)-PP-Dol alpha-1,3-mannosyltransferase (EC 2.4.1.258) (Dol-P-Man-dependent alpha(1-3)-mannosyltransferase)	A0A8I6GKZ1	0.143039	-0.523
PDZ domain containing 4	A0A8I5ZXV3	0.143074	-0.767
Mitochondrial coenzyme A transporter SLC25A42 (Solute carrier family 25 member 42)	P0C546	0.143247	0.432
Mitochondrial fission regulator 2	A0A8I5Y6Z0	0.143425	0.999
Synaptosomal-associated protein 25 (SNAP-25) (Super protein) (SUP) (Synaptosomal-associated 25 kDa protein)	P60881	0.143647	-0.214
Dysbindin (Biogenesis of lysosome-related organelles complex 1 subunit 8) (BLOC-1 subunit 8) (Dysbindin-1) (Dystrobrevin-binding protein 1)	Q5M834	0.143833	0.398
non-specific serine/threonine protein kinase (EC 2.7.11.1)	A0A0G2JYX9	0.144048	0.191
Clusterin (Dimeric acid glycoprotein) (DAG) (Sulfated glycoprotein 2) (SGP-2) (Testosterone repressed prostate message 2) (TRPM-2) [Cleaved into: Clusterin beta chain; Clusterin alpha chain]	P05371	0.144064	0.17
Estrogen-induced osteoclastogenesis regulator 1	M0RAC2	0.144231	-0.227
Histone H1.0 (Histone H1') (Histone H1(0)) [Cleaved into: Histone H1.0, N-terminally processed]	P43278	0.144391	0.572
RNA-binding protein with serine-rich domain 1	Q6AYK1	0.144426	0.704
Guanine nucleotide-binding protein G(z) subunit alpha (G(x) alpha chain) (Gz-alpha)	P19627	0.14452	0.243
1,4-alpha-glucan branching enzyme (EC 2.4.1.18)	A0A0G2JTB2	0.14456	-0.111
TRAF-type zinc finger domain-containing protein 1 (Protein FLN29)	Q99MM4	0.144627	0.186
Serine/arginine-rich splicing factor 6 (Pre-mRNA-splicing factor SRP55) (Splicing factor, arginine/serine-rich 6)	G3V6S8	0.144761	0.602
Calcium channel flower homolog (Calcium channel flower domain-containing protein 1)	D4A9I3	0.144771	-0.366
2-hydroxyacylsphingosine 1-beta-galactosyltransferase (EC 2.4.1.47) (Ceramide UDP-galactosyltransferase) (CGalT) (Cerebroside synthase) (UDP-galactose-ceramide galactosyltransferase)	Q09426	0.14479	-0.167
Regulation of nuclear pre-mRNA domain-containing protein	D4AAU4	0.144818	0.312
LSM6 homolog, U6 small nuclear RNA and mRNA degradation associated	D3ZG07	0.144835	-0.231
Fructose-bisphosphate aldolase C (EC 4.1.2.13) (Brain-type aldolase)	P09117	0.144998	-0.215
Large ribosomal subunit protein uL3m (39S ribosomal protein L3, mitochondrial)	G3V7P3	0.144998	0.238
Ubiquitin carboxyl-terminal hydrolase 30 (EC 3.4.19.12) (Deubiquitinating enzyme 30) (Ubiquitin thioesterase 30) (Ubiquitin-specific-processing protease 30) (Ub-specific protease 30)	D3ZPG5	0.14503	0.516
Pre-mRNA-splicing factor CWC22 homolog (Nucampholin homolog)	A0A8I6AJM5	0.145036	0.523
Developmentally regulated GTP binding protein 2	A0A8I5ZWK0	0.145154	-0.146
Unconventional myosin-IXb (Unconventional myosin-9b)	Q63358	0.145286	0.284
Protein phosphatase 1 regulatory subunit 37 (Leucine-rich repeat-containing protein 68)	B2RYF1	0.145438	-0.187
Leukocyte elastase inhibitor A (Serine protease inhibitor EIA) (Serpin B1a)	Q4G075	0.145443	0.31
Spire-type actin nucleation factor 1	A0A0G2JZR0	0.145627	-0.219
Serine/threonine-protein phosphatase 2A 65 kDa regulatory subunit A beta isoform (PP2A subunit A isoform PR65-beta) (PP2A subunit A isoform R1-beta)	Q4QQT4	0.145654	-0.19
VIP peptides [Cleaved into: Intestinal peptide PHV-42; Intestinal peptide PHI-27 (Peptide histidine isoleucinamide 27); Vasoactive intestinal peptide (VIP) (Vasoactive intestinal polypeptide)]	P01283	0.145711	0.362
UDP-glucose glycoprotein glucosyltransferase 2	A0A8I6GM60	0.145802	0.402
Nuclear pore complex protein Nup107 (107 kDa nucleoporin) (Nucleoporin Nup107) (p105)	P52590	0.145803	0.571
Major facilitator superfamily domain containing 6	A0A8I6ALE1	0.145829	0.205
Voltage-gated potassium channel subunit beta-2 (EC 1.1.1.-) (K(+) channel subunit beta-2) (Kv-beta-2)	P62483	0.145928	-0.166
Activated RNA polymerase II transcriptional coactivator p15 (Positive cofactor 4) (PC4) (SUB1 homolog) (p14)	Q63396	0.146043	-0.504
Sideroflexin-3	Q9JHY2	0.146045	0.382
SWI/SNF related, matrix associated, actin dependent regulator of chromatin, subfamily a, member 5	A0A8I5ZQQ5	0.146142	0.24
Ribosome binding factor A	A0A0G2K1B0	0.146356	0.217
Gamma-aminobutyric acid receptor subunit gamma-2 (GABA(A) receptor subunit gamma-2) (GABAAR subunit gamma-2)	P18508	0.146407	0.199
Regulator of G-protein signaling 7 (RGS7)	P49803	0.146456	-0.136
ATP binding cassette subfamily B member 10 (ATP-binding cassette, sub-family B (MDR/TAP), member 10)	Q5FVL8	0.146578	0.395
RAS protein activator like 1	D3ZHY9	0.146643	0.296
Adipocyte plasma membrane-associated protein	Q7TP48	0.146655	-0.161
Divergent protein kinase domain 2A	A0A0G2K1M5	0.146864	-0.339
ArfGAP with RhoGAP domain, ankyrin repeat and PH domain 2	A0A096MK16	0.147062	0.297
Terminal nucleotidyltransferase 4B	A0A0G2K239	0.147176	-0.635
3'-phosphoadenosine 5'-phosphosulfate synthase 2	A0A0G2K950	0.147294	-0.269
Aldehyde dehydrogenase family 16 member A1	Q3T1L0	0.147298	0.214
Low-density lipoprotein receptor-related protein 4 (LRP-4) (Multiple epidermal growth factor-like domains 7)	Q9QYP1	0.147359	-0.204
Signal-induced proliferation-associated 1-like protein 1 (SIPA1-like protein 1) (SPA-1-like protein p1294) (Spine-associated Rap GTPase-activating protein) (SPAR)	O35412	0.147453	-0.62
Growth arrest specific 7	A0A8I5YBF4	0.147454	0.433
Serine/threonine-protein kinase PAK 3 (EC 2.7.11.1) (Beta-PAK) (p21-activated kinase 3) (PAK-3) (p65-PAK)	Q62829	0.147492	0.213
Heterogeneous nuclear ribonucleoprotein A3 (hnRNP A3)	Q6URK4	0.147589	0.427
Nucleophosmin	A0A8I6A9J5	0.147738	-1.31
Pyridoxal-dependent decarboxylase domain containing 1	A0A1W2Q6L1	0.14793	0.138
Carbonic anhydrase 3 (EC 4.2.1.1) (Carbonate dehydratase III) (Carbonic anhydrase III) (CA-III)	P14141	0.147951	0.298
Nidogen 1	F1LM84	0.148069	1.01
CDK2-associated and cullin domain-containing protein 1	Q5XI53	0.148102	-0.732
Cyclic GMP-AMP phosphodiesterase SMPDL3A (2',3'-cGAMP phosphodiesterase SMPDL3A) (EC 3.1.4.-) (Acid sphingomyelinase-like phosphodiesterase 3a) (ASM-like phosphodiesterase 3a) (EC 3.6.1.15)	Q641Z7	0.148242	-0.326
Coiled-coil domain containing 85A	A0A0G2KAJ5	0.148303	-0.152
NADH dehydrogenase [ubiquinone] 1 beta subcomplex subunit 11, mitochondrial (Complex I-ESSS) (NADH-ubiquinone oxidoreductase ESSS subunit)	D4A7L4	0.148338	0.306
Serine/threonine-protein kinase STK11 (EC 2.7.11.1) (Liver kinase B1 homolog) (LKB1)	D4AE59	0.148384	-0.121
Dematin actin binding protein	A0A8I5ZXT2	0.148386	0.214
Protein BUD31 homolog (Protein EDG-2) (Protein G10 homolog)	O70454	0.148397	0.337
Myotubularin (Phosphatidylinositol-3,5-bisphosphate 3-phosphatase) (EC 3.1.3.95) (Phosphatidylinositol-3-phosphate phosphatase) (EC 3.1.3.64)	Q6AXQ4	0.148492	0.135
Microtubule-associated protein 9	D3ZAG3	0.148604	0.269
Complement component C6	Q811M5	0.148833	0.558
Ras-related protein Rab-6A (Rab-6)	Q9WVB1	0.148834	-0.282
Centrosomal protein 131	D4AEL8	0.148836	0.299
phosphoinositide 5-phosphatase (EC 3.1.3.36)	D4A2N2	0.148863	-0.143
Elongator complex protein 4	A0A8I6A5H6	0.148873	-0.131
WD repeat-containing protein 37	D3ZQ02	0.148881	-0.349
TNF receptor-associated factor (EC 2.3.2.27)	A0A0G2K7X2	0.1492	0.244
Calponin	D3ZRX9	0.149212	-0.203
Phosphopantothenoylcysteine decarboxylase	A0A0G2KAU5	0.149441	-0.248
Proteasome subunit alpha type	A0A8I6AS50	0.149517	0.136
Dolichyl-phosphate-mannose--protein mannosyltransferase (EC 2.4.1.109)	Q14U74	0.149565	0.28
Nucleoporin 205	A0A8I5ZJ67	0.149574	0.425
Carbonyl reductase [NADPH] 1 (EC 1.1.1.184) (15-hydroxyprostaglandin dehydrogenase [NADP(+)]) (EC 1.1.1.196, EC 1.1.1.197) (20-beta-hydroxysteroid dehydrogenase) (Alcohol dehydrogenase [NAD(P)+] CBR1) (EC 1.1.1.71) (NADPH-dependent carbonyl reductase 1) (Prostaglandin 9-ketoreductase) (PG-9-KR) (Prostaglandin-E(2) 9-reductase) (EC 1.1.1.189)	P47727	0.149639	-0.313
RAB22A, member RAS oncogene family	B0BN19	0.149647	-0.128
SOS Ras/Rho guanine nucleotide exchange factor 2	A0A0G2JVU2	0.149699	-0.241
Calcium/calmodulin dependent serine protein kinase	A0A8I6APQ1	0.149701	0.264
Pseudouridylate synthase TRUB2, mitochondrial (EC 5.4.99.-) (TruB pseudouridine synthase homolog 2) (tRNA pseudouridine 55 synthase TRUB2) (Psi55 synthase TRUB2) (EC 5.4.99.25)	Q5XFW2	0.149749	0.315
Mitochondrial GTPase 1	A0A8I6ADG4	0.149845	-0.354
3'(2'),5'-bisphosphate nucleotidase 1 (EC 3.1.3.7) (3'-phosphoadenosine 5'-phosphate phosphatase) (PAP phosphatase) (Bisphosphate 3'-nucleotidase 1) (BPntase 1) (Inositol-polyphosphate 1-phosphatase) (EC 3.1.3.57) (RnPIP) (scHAL2 analogous 3)	Q9Z1N4	0.14995	-0.199
Striatin 4	F1M6V8	0.150084	-0.127
26S proteasome non-ATPase regulatory subunit 13 (26S proteasome regulatory subunit RPN9) (26S proteasome regulatory subunit S11) (26S proteasome regulatory subunit p40.5)	B0BN93	0.150422	-0.146
Glutathione peroxidase 3 (GPx-3) (GSHPx-3) (EC 1.11.1.9) (Plasma glutathione peroxidase) (GPx-P) (GSHPx-P)	P23764	0.150473	0.448
RNA binding protein fox-1 homolog 1	A0A8I5ZW73	0.150811	-0.288
Solute carrier family 12, member 6	A0A8I5ZZ36	0.150812	0.214
Nuclear pore complex protein Nup98-Nup96 (EC 3.4.21.-) [Cleaved into: Nuclear pore complex protein Nup98 (98 kDa nucleoporin) (Nucleoporin Nup98) (Nup98); Nuclear pore complex protein Nup96 (96 kDa nucleoporin) (Nucleoporin Nup96) (Nup96)]	P49793	0.150813	0.491
Ubiquitin carboxyl-terminal hydrolase 48 (EC 3.4.19.12) (Deubiquitinating enzyme 48) (Synaptic ubiquitin-specific protease) (synUSP) (Ubiquitin thioesterase 48) (Ubiquitin-specific-processing protease 48)	Q76LT8	0.150872	-0.19
Eukaryotic translation initiation factor 4 gamma 2	A0A8I6A1T4	0.15097	-0.147
Cullin 1	F7FMJ3	0.151037	-0.125
Cell adhesion molecule 2 (Immunoglobulin superfamily member 4D) (IgSF4D) (Nectin-like protein 3) (NECL-3) (Synaptic cell adhesion molecule 2) (SynCAM 2)	Q1WIM2	0.151104	-0.296
Serine/threonine-protein kinase TAO1 (EC 2.7.11.1) (Thousand and one amino acid protein 1)	O88664	0.151189	-0.368
Coiled-coil domain containing 115	B2GV96	0.151222	0.157
Tyrosine-protein kinase HCK (EC 2.7.10.2) (Hematopoietic cell kinase) (Hemopoietic cell kinase) (p56-HCK) (p56Hck) (p59Hck)	P50545	0.151229	-0.362
Aconitate hydratase, mitochondrial (Aconitase) (EC 4.2.1.3) (Citrate hydro-lyase)	Q9ER34	0.151337	-0.154
Mitochondrial import inner membrane translocase subunit TIM50	A0A8I6AN00	0.151337	0.213
ADP-ribosylation factor interacting protein 1	A0A0G2JYA2	0.151464	0.257
SECIS binding protein 2-like	A0A8I6A1H1	0.15152	-0.782
Voltage-dependent anion-selective channel protein 3	A0A0G2JSR0	0.152121	0.387
Hematopoietic prostaglandin D synthase (H-PGDS) (EC 5.3.99.2) (GST class-sigma) (Glutathione S-transferase) (EC 2.5.1.18) (Glutathione-dependent PGD synthase) (Glutathione-requiring prostaglandin D synthase) (Prostaglandin-H2 D-isomerase)	O35543	0.152135	0.408
ATP-binding cassette sub-family C member 9 (Sulfonylurea receptor 2)	Q63563	0.152358	-0.906
Neuron navigator 1	D4A5I4	0.15241	0.168
Hepatoma-derived growth factor (HDGF)	Q8VHK7	0.152559	0.19
Ryanodine receptor 2 (RYR-2) (RyR2) (Cardiac muscle ryanodine receptor) (Cardiac muscle ryanodine receptor-calcium release channel) (Type 2 ryanodine receptor)	B0LPN4	0.1526	-0.115
Piccolo (presynaptic cytomatrix protein)	D3Z9C7	0.152666	0.32
Ral guanine nucleotide dissociation stimulator,-like 1	A0A8I6AGN1	0.152745	0.314
TEN1 subunit of CST complex	A0A0G2K213	0.153193	-0.238
RNA helicase (EC 3.6.4.13) (DEAH box protein 9) (Nuclear DNA helicase II)	A0A8I6ABZ7	0.1532	0.543
Sterol regulatory element-binding protein cleavage-activating protein (SCAP) (SREBP cleavage-activating protein)	A2RRU4	0.153305	-0.248
Anaphase-promoting complex subunit 5 (APC5) (Cyclosome subunit 5)	A1L1K3	0.153369	-0.194
Sorbin and SH3 domain-containing protein 2 (Arg-binding protein 2) (ArgBP2) (Arg/Abl-interacting protein 2) (Neural ArgBP2) (nArgBP2) (Sorbin)	O35413	0.153394	0.328
Double PHD fingers 2	G3V8U3	0.153406	-0.237
Beta-adrenergic receptor kinase 1 (Beta-ARK-1) (EC 2.7.11.15) (G-protein-coupled receptor kinase 2)	P26817	0.153408	-0.131
Protein tweety homolog	D4A4P8	0.153492	0.236
C-Jun-amino-terminal kinase-interacting protein 3 (JIP-3) (JNK-interacting protein 3) (JNK MAP kinase scaffold protein 3)	E9PSK7	0.153616	-0.133
mitogen-activated protein kinase kinase kinase (EC 2.7.11.25)	A0A8I6A280	0.154043	-0.131
Large ribosomal subunit protein uL29m	F7EW23	0.154052	0.207
NLR family member X1	Q5FVQ8	0.154056	0.251
Nicotinamide/nicotinic acid mononucleotide adenylyltransferase 2 (NMN/NaMN adenylyltransferase 2) (EC 2.7.7.1) (EC 2.7.7.18) (Nicotinamide mononucleotide adenylyltransferase 2) (NMN adenylyltransferase 2) (Nicotinate-nucleotide adenylyltransferase 2) (NaMN adenylyltransferase 2)	Q0HA29	0.15422	-0.15
Phytanoyl-CoA hydroxylase-interacting protein (Phytanoyl-CoA hydroxylase-associated protein 1) (PAHX-AP1) (PAHXAP1)	Q568Z9	0.15426	-0.136
Sodium/potassium-transporting ATPase subunit alpha-1 (Na(+)/K(+) ATPase alpha-1 subunit) (EC 7.2.2.13) (Sodium pump subunit alpha-1)	P06685	0.154372	-0.207
Peroxisomal ATPase PEX1 (Peroxin-1)	A0A8I6ALA5	0.154411	0.187
Exosome component 1	M0RDC9	0.154452	0.438
Adenosine kinase (AK) (EC 2.7.1.20) (Adenosine 5'-phosphotransferase)	Q64640	0.154455	-0.137
Adhesion G protein-coupled receptor B3	D4A831	0.154598	0.224
Phospholysine phosphohistidine inorganic pyrophosphate phosphatase (EC 3.1.3.-) (EC 3.6.1.1)	Q5I0D5	0.154719	-0.154
Metallo-beta-lactamase domain containing 2	D4A249	0.154735	-0.158
Tropomodulin 3	F7F0R0	0.154897	0.339
Phospholipid phosphatase 1 (EC 3.1.3.-) (EC 3.1.3.106) (EC 3.1.3.4) (EC 3.6.1.75) (Lipid phosphate phosphohydrolase 1) (PAP2-alpha) (Phosphatidate phosphohydrolase type 2a) (Phosphatidic acid phosphatase 2a) (PAP-2a) (PAP2a)	O08564	0.155291	-0.802
Interferon gamma induced GTPase	A0A0G2K471	0.155322	0.571
Lectin, mannose-binding 2	A0A8I5ZUM0	0.15535	-0.282
Apoptosis-inducing factor 1, mitochondrial (EC 1.6.99.-) (Programmed cell death protein 8)	Q9JM53	0.155413	0.224
thioredoxin-disulfide reductase (EC 1.8.1.9)	A0A0G2K0G3	0.155458	-0.194
Centrosomal protein 97	D4AC95	0.155499	0.152
Septin-4 (Apoptosis-related protein in the TGF-beta signaling pathway) (Arts) (Bradeion beta) (Brain protein H5) (CE5B3 beta) (Cell division control-related protein 2) (hCDCREL-2) (Peanut-like protein 2)	A0A096MJN4	0.155533	-0.172
Creatine kinase M-type (EC 2.7.3.2) (Creatine kinase M chain) (Creatine phosphokinase M-type) (CPK-M) (M-CK)	P00564	0.155634	0.485
Plexin-A3	D3ZPX4	0.155658	-0.205
TPD52 like 1	F7FE56	0.155677	0.185
Prefoldin subunit 1	D3ZX38	0.155754	-0.488
Acireductone dioxygenase (Acireductone dioxygenase (Fe(2+)-requiring)) (ARD') (Fe-ARD) (EC 1.13.11.54) (Acireductone dioxygenase (Ni(2+)-requiring)) (ARD) (Ni-ARD) (EC 1.13.11.53) (Androgen-responsive ARD-like protein 1) (Membrane-type 1 matrix metalloproteinase cytoplasmic tail-binding protein 1) (MTCBP-1)	Q562C9	0.155821	-0.163
Mitochondrial transcription rescue factor 1	A0A8I6A8Y4	0.155975	0.173
Inositol-tetrakisphosphate 1-kinase (EC 2.7.1.134) (EC 2.7.1.159) (Inositol 1,3,4-trisphosphate 5/6-kinase)	A0A0G2K7L4	0.15606	-0.309
Phosphoglucomutase-1 (PGM 1) (EC 5.4.2.2) (Glucose phosphomutase 1)	P38652	0.156754	-0.212
Importin 9	D4A857	0.156775	-0.182
Pleckstrin homology domain-containing family O member 1 (PH domain-containing family O member 1)	Q5BJM5	0.156787	-0.214
Protein arginine N-methyltransferase 5 (EC 2.1.1.320)	D4A0E8	0.156904	-0.136
Integrator complex subunit 14 (von Willebrand factor A domain-containing protein 9)	Q66H58	0.156979	0.31
LIM domain-containing protein 2	Q4KM31	0.157143	0.301
Integrator complex subunit 5	D3ZTW1	0.157245	-0.24
Fibulin-1	A0A8I6AAN5	0.157275	0.586
Queuine tRNA-ribosyltransferase catalytic subunit 1 (EC 2.4.2.64) (Guanine insertion enzyme) (tRNA-guanine transglycosylase)	Q4QR99	0.1573	-0.325
LIM and senescent cell antigen-like-containing domain protein	A0A8I5ZKY9	0.157491	0.549
Heterogeneous nuclear ribonucleoprotein A1 (hnRNP A1) (Helix-destabilizing protein) (HDP) (Single-strand RNA-binding protein) (hnRNP core protein A1) [Cleaved into: Heterogeneous nuclear ribonucleoprotein A1, N-terminally processed]	P04256	0.157778	0.289
Low-density lipoprotein receptor (LDL receptor)	P35952	0.158095	-0.26
Rho guanine nucleotide exchange factor 17	A0A0G2JXT9	0.158184	-0.232
Transmembrane protein 117	F1LWX9	0.158525	0.514
DM1 locus, WD repeat containing	M0RDT6	0.158531	-0.132
HIG1 domain family member 1A, mitochondrial (Hypoxia-inducible gene 1 protein)	Q8VH49	0.158658	0.478
Somatostatin receptor type 2 (SS-2-R) (SS2-R) (SS2R) (SRIF-1)	P30680	0.158706	0.278
Anaphase promoting complex subunit 1	A0A8I6A3X6	0.158933	0.141
Protein PRRC2A (HLA-B-associated transcript 2) (Proline-rich and coiled-coil-containing protein 2A)	Q6MG48	0.159113	0.118
CCR4-NOT transcription complex, subunit 1	A0A8I6ABN6	0.159234	-1.29
General vesicular transport factor p115 (Protein USO1 homolog) (Transcytosis-associated protein) (TAP) (Vesicle-docking protein)	P41542	0.1593	-0.121
Uncharacterized protein	A0A8I6AK42	0.159347	0.389
Peroxisomal membrane protein PEX16	A0A0G2JV14	0.159353	0.278
M7GpppN-mRNA hydrolase-like	A0A0G2QC37	0.15939	0.272
Protein CDV3 homolog	Q5XIM5	0.159445	0.207
NHS-like 2	A0A8I5ZLN0	0.159452	0.21
non-specific serine/threonine protein kinase (EC 2.7.11.1)	A0A8I6AQL7	0.159481	0.136
Deoxyguanosine kinase	A0A0G2K478	0.159532	-0.386
cAMP-dependent protein kinase inhibitor beta (PKI-beta) (cAMP-dependent protein kinase inhibitor, testis isoform)	P27775	0.159693	-0.514
Hypothetical LOC287798	A0A8I6ABB9	0.159729	-0.529
ubiquitinyl hydrolase 1 (EC 3.4.19.12)	A0A1B0GWR2	0.159748	-0.32
Staufen double-stranded RNA binding protein 1 (Staufen isoform Stau+I6)	Q9ET50	0.159924	0.122
Protein disulfide-isomerase (EC 5.3.4.1)	A0A8I6AEH8	0.159958	0.843
Tetratricopeptide repeat protein 5 (TPR repeat protein 5) (Stress-responsive activator of p300) (Protein Strap)	Q5BK48	0.159998	-0.12
Pre-rRNA-processing protein TSR1 homolog	D3ZEM8	0.160206	-0.3
Sodium/hydrogen exchanger 9 (Na(+)/H(+) exchanger 9) (NHE-9) (Sodium/hydrogen exchanger) (Solute carrier family 9 member 9)	D4A7H1	0.160321	1
Probable N-acetyltransferase CML1 (EC 2.3.1.-) (Camello-like protein 1) (Camello-like protein 2)	Q9QXT4	0.160351	0.344
TRPM8 channel-associated factor 1	D3Z8A4	0.160367	0.205
Dynein cytoplasmic 1 heavy chain 1	F1LRT9	0.160379	-0.182
Diacylglycerol kinase theta (DAG kinase theta) (DGKtheta) (EC 2.7.1.107) (EC 2.7.1.93)	D3ZEY4	0.16061	-0.192
Cytochrome b (Complex III subunit 3) (Complex III subunit III) (Cytochrome b-c1 complex subunit 3) (Ubiquinol-cytochrome-c reductase complex cytochrome b subunit)	P00159	0.160696	0.459
Phosphoribosyl pyrophosphate synthase-associated protein 2 (PRPP synthase-associated protein 2) (41 kDa phosphoribosypyrophosphate synthetase-associated protein) (PAP41)	O08618	0.160754	-0.181
Protein kinase C delta type (EC 2.7.11.13) (nPKC-delta) [Cleaved into: Protein kinase C delta type regulatory subunit; Protein kinase C delta type catalytic subunit (Sphingosine-dependent protein kinase-1) (SDK1)]	P09215	0.160806	-0.178
Fam134c protein (Reticulophagy regulator family member 3)	B2GV94	0.160819	-0.434
Isochorismatase domain-containing protein 1	A0A8I6GF98	0.160913	-0.196
U2 snRNP-associated SURP domain containing	D4A4B4	0.160964	0.431
Iron-responsive element-binding protein 2 (IRE-BP 2) (Iron regulatory protein 2) (IRP2)	Q62751	0.16098	-0.143
Methionine-R-sulfoxide reductase B2, mitochondrial (MsrB2) (EC 1.8.4.12) (EC 1.8.4.14)	Q4FZX5	0.161107	-0.203
Exocyst complex component 7 (Exocyst complex component Exo70) (rExo70)	O54922	0.161152	-0.145
Kelch repeat and BTB domain containing 2	D3ZVS6	0.161178	-0.267
RNA polymerase II-associated protein 1	Q3T1I9	0.161282	0.22
Similar to human chromosome 1 open reading frame 198	D3ZY47	0.161369	0.195
Alpha-1,4 glucan phosphorylase (EC 2.4.1.1)	A0A8I6A2T3	0.161637	-0.195
Strawberry notch homolog 1	A0A0G2K5H7	0.161655	0.479
Carboxylesterase 1C (EC 3.1.1.1) (Carboxyesterase ES-1) (E1) (ES-THET) (Esterase-2) (Liver carboxylesterase 1) (Neutral retinyl ester hydrolase) (NREH) (Retinyl ester hydrolase) (REH)	P10959	0.161849	0.287
Peptidyl-cysteine S-nitrosylase GAPDH	D3ZGY4	0.161916	-0.842
L-xylulose reductase (XR) (EC 1.1.1.10) (Dicarbonyl/L-xylulose reductase)	Q920P0	0.162117	-0.168
Cadherin-8	O54800	0.162141	0.351
bMERB domain-containing protein 1 (Uncharacterized protein C16orf45 homolog)	Q5FVJ5	0.162155	0.265
Mediator of RNA polymerase II transcription subunit 18 (Mediator complex subunit 18)	A0A8I6ACJ8	0.162169	0.243
Synaptosomal-associated protein 29 (Soluble 29 kDa NSF attachment protein) (Vesicle-membrane fusion protein SNAP-29)	F7FPA1	0.162409	0.458
Renin receptor (ATPase H(+)-transporting lysosomal accessory protein 2) (ATPase H(+)-transporting lysosomal-interacting protein 2) (Renin/prorenin receptor) [Cleaved into: Renin receptor extracellular fragment; Renin receptor cytoplasmic fragment]	Q6AXS4	0.162451	-0.212
Protein-L-isoaspartate O-methyltransferase domain-containing protein 1	D4A629	0.162595	0.31
Coatomer subunit gamma-2 (Gamma-2-coat protein) (Gamma-2-COP)	D4ABY2	0.162741	-0.135
Mitochondrial inner membrane m-AAA protease component paraplegin (EC 3.4.24.-) (EC 3.6.-.-) (Paraplegin)	Q7TT47	0.163035	0.244
Nucleoporin 37	A0A0G2K3M4	0.163127	0.641
F-box only protein 31	B2RYN2	0.163152	0.207
Interferon gamma inducible protein 47	E9PU10	0.163216	1.22
NudC domain containing 3	A0A8I5Y9V8	0.163357	-0.144
Breast cancer type 2 susceptibility protein homolog (Fanconi anemia group D1 protein homolog)	O35923	0.163393	-0.255
PDZ and LIM domain protein 1 (C-terminal LIM domain protein 1) (Elfin) (LIM domain protein CLP-36)	P52944	0.163509	0.372
Proteasome (Prosome, macropain) 26S subunit, non-ATPase, 12 (Proteasome 26S subunit, non-ATPase 12)	Q5XIC6	0.163522	-0.165
Protein FAM107B	Q5U4F3	0.163523	0.294
CCR4-NOT transcription complex subunit 10	Q5XIA4	0.163543	-0.11
CWF19-like protein 1	D3Z863	0.163769	-0.208
Minichromosome maintenance complex component 3 associated protein	A0A0G2JV99	0.163888	0.417
Inositol 1,4,5-triphosphate receptor associated 2	F1LXR9	0.163891	-0.276
Myotubularin-related protein 3 (EC 3.1.3.48) (Phosphatidylinositol-3,5-bisphosphate 3-phosphatase) (EC 3.1.3.95) (Phosphatidylinositol-3-phosphate phosphatase) (EC 3.1.3.64)	Q5PQT2	0.16392	0.162
Fas associated factor 1	A0A8I6A189	0.16392	-2.06
Influenza virus NS1A binding protein	A0A0G2K427	0.164064	-0.236
Protein fem-1 homolog A (FEM1a) (FEM1-alpha)	Q4V890	0.164079	-0.994
Potassium voltage-gated channel subfamily A member 6 (RCK2) (Voltage-gated potassium channel subunit Kv1.6) (Voltage-gated potassium channel subunit Kv2)	P17659	0.164138	0.214
Integrin subunit beta 1 binding protein 1 (Itgb1bp1 protein)	B5DFL3	0.164163	-0.473
m7GpppX diphosphatase (EC 3.6.1.59)	A0A8J8XPQ6	0.164235	-0.466
ATP synthase F(0) complex subunit B1, mitochondrial (ATP synthase peripheral stalk-membrane subunit b) (ATP synthase subunit b) (ATPase subunit b)	P19511	0.164278	0.279
Sodium channel protein type 3 subunit alpha (Sodium channel protein brain III subunit alpha) (Sodium channel protein type III subunit alpha) (Voltage-gated sodium channel subtype III) (Voltage-gated sodium channel subunit alpha Nav1.3)	P08104	0.164291	0.3
Synaptotagmin-7 (Protein Syt7) (Synaptotagmin VII) (SytVII)	Q62747	0.164322	-0.187
LIM and SH3 domain protein 1 (LASP-1)	Q99MZ8	0.16449	0.188
Mitochondrial carrier 2	A0A0G2K459	0.164568	0.358
Proto-oncogene tyrosine-protein kinase Src (EC 2.7.10.2) (Proto-oncogene c-Src) (pp60c-src) (p60-Src)	Q9WUD9	0.164619	-0.297
Drebrin (Developmentally-regulated brain protein)	Q07266	0.164663	0.289
SIN3 transcription regulator family member A	A0A0G2K3H5	0.164786	0.19
Copine-1 (Copine I)	D4A1R8	0.165539	0.246
Mitochondrial ribosomal protein L20	A0A8I6A063	0.165543	-0.233
Raftlin family member 2	A0A8I5XV77	0.16575	0.14
THO complex 3 (THO complex subunit 3)	B5DEY5	0.166056	0.241
Choline O-acetyltransferase (CHOACTase) (ChAT) (Choline acetylase) (EC 2.3.1.6)	P32738	0.166122	-0.211
Cytoplasmic dynein 1 heavy chain 1 (Cytoplasmic dynein heavy chain 1) (Dynein heavy chain, cytosolic) (MAP 1C)	P38650	0.166181	-0.144
F-box/LRR-repeat protein 16 (F-box and leucine-rich repeat protein 16) (Spinal cord injury and regeneration-related protein 1)	Q5MJ12	0.166224	-0.129
F-box protein 2	A0A8I5ZK45	0.1663	0.24
Voltage-dependent R-type calcium channel subunit alpha-1E (BII) (Brain calcium channel II) (Calcium channel, L type, alpha-1 polypeptide, isoform 6) (RBE-II) (RBE2) (Voltage-gated calcium channel subunit alpha Cav2.3)	Q07652	0.166444	0.152
Phosphoglucomutase 1	A0A8I5ZRI9	0.166468	-0.217
D-aminoacyl-tRNA deacylase (EC 3.1.1.96)	B0K014	0.166473	0.199
ATP-dependent 6-phosphofructokinase, muscle type (ATP-PFK) (PFK-M) (EC 2.7.1.11) (6-phosphofructokinase type A) (Phosphofructo-1-kinase isozyme A) (PFK-A) (Phosphohexokinase)	P47858	0.166506	-0.13
FHF complex subunit HOOK-interacting protein 1B (FTS- and Hook-interacting protein)	A0A8L2UJU3	0.166571	0.293
NADH-ubiquinone oxidoreductase chain 5 (EC 7.1.1.2) (NADH dehydrogenase subunit 5)	P11661	0.16659	0.364
Matrin-3 (Nuclear scaffold protein p130/MAT3)	P43244	0.166612	0.467
Stromal interaction molecule 2	A0A8I6A6S4	0.166661	0.129
HCLS1-associated protein X-1 (HS1-associating protein X-1) (HAX-1) (HS1-binding protein 1) (HSP1BP-1)	Q7TSE9	0.16676	0.272
Putative phospholipase B-like 2 (EC 3.1.1.-) (LAMA-like protein 2) (Lamina ancestor homolog 2) (Phospholipase B domain-containing protein 2)	Q4QQW8	0.166784	-0.157
Ras-related protein Rab-12	P35284	0.166802	-0.137
Motile sperm domain containing 2	A0A0G2K8D1	0.166878	-0.161
Calcium/calmodulin-dependent protein kinase kinase 2 (CaM-KK 2) (CaM-kinase kinase 2) (CaMKK 2) (EC 2.7.11.17) (Calcium/calmodulin-dependent protein kinase kinase beta) (CaM-KK beta) (CaM-kinase kinase beta) (CaMKK beta)	O88831	0.166953	-0.193
Prolactin (PRL)	P01237	0.167088	-2.02
UBL fusion protein SDE2 (Replication stress response regulator SDE2)	Q5BJN8	0.167208	0.965
Synaptotagmin-12 (Synaptotagmin XII) (SytXII) (Synaptotagmin-related gene 1 protein) (Srg1)	P97610	0.167275	-0.182
LUC7-like	A0A8I6A458	0.167311	0.229
Carbonyl reductase (NADPH) (EC 1.1.1.184)	A0A0G2JSV2	0.167361	-0.895
Pentraxin 3	D3ZT94	0.167547	1.11
Calmodulin binding transcription activator 2	A0A8I5ZPC9	0.167587	0.259
tRNA-queuosine alpha-mannosyltransferase (EC 2.4.1.110) (Glycosyltransferase-like domain-containing protein 1)	A0A8I6GA65	0.167623	-1.58
Nuclear pore complex protein Nup155 (155 kDa nucleoporin) (Nucleoporin Nup155) (P140)	P37199	0.167695	0.236
U5 small nuclear ribonucleoprotein 200 kDa helicase (EC 3.6.4.13) (BRR2 homolog) (U5 snRNP-specific 200 kDa protein) (U5-200KD)	F1LNJ2	0.167821	0.331
RCR-type E3 ubiquitin transferase (EC 2.3.2.33)	A0A8I6AJ55	0.167931	0.335
Methylosome protein WDR77 (Methylosome protein 50) (MEP-50) (WD repeat-containing protein 77)	Q4QR85	0.167962	-0.317
Podocalyxin-like 2	A0A8I5Y155	0.168018	0.134
Glutamate dehydrogenase 1, mitochondrial (GDH 1) (EC 1.4.1.3) (Memory-related gene 2 protein) (MRG-2)	P10860	0.168801	-0.195
Similar to CG3740-PA	A0A8I6ACX1	0.168889	-0.252
Putative hydroxypyruvate isomerase (EC 5.3.1.22)	F1LZJ4	0.168961	-0.36
Heat shock 70 kDa protein 4	A0A8I5ZTY1	0.168964	-1.38
ADP/ATP translocase (ADP,ATP carrier protein)	D3ZB81	0.168988	0.328
R3H domain and coiled-coil containing 1	A0A8I6ABI5	0.169083	0.146
2-oxoglutarate dehydrogenase complex component E1 (EC 1.2.4.2) (2-oxoglutarate dehydrogenase, mitochondrial) (Alpha-ketoglutarate dehydrogenase) (Thiamine diphosphate (ThDP)-dependent 2-oxoglutarate dehydrogenase)	A0A8L2R156	0.169243	0.305
Ketimine reductase mu-crystallin (EC 1.5.1.25) (CDK108) (NADP-regulated thyroid-hormone-binding protein)	Q9QYU4	0.169333	-0.149
THO complex subunit 6 homolog (WD repeat-containing protein 58)	Q6AY87	0.169474	0.699
Dihydropyrimidinase-related protein 1 (DRP-1) (Collapsin response mediator protein 1) (CRMP-1) (Inactive dihydropyrimidinase)	Q62950	0.169531	-0.2
Replication protein A subunit	A0A0G2KAT3	0.169567	-0.205
Pyruvate kinase (EC 2.7.1.40)	A0A8I6G5T6	0.169569	0.27
Junctional adhesion molecule C (JAM-C) (Junctional adhesion molecule 3) (JAM-3) [Cleaved into: Soluble form of JAM-C (sJAM-C)]	Q68FQ2	0.169579	-0.337
Sodium-dependent neutral amino acid transporter SLC6A17 (Sodium-dependent neurotransmitter transporter NTT4) (Solute carrier family 6 member 17)	P31662	0.169641	0.15
Pyridoxal kinase (EC 2.7.1.35) (Pyridoxine kinase)	O35331	0.169684	-0.162
Septin-7 (CDC10 protein homolog)	Q9WVC0	0.16976	-0.174
Cell adhesion molecule 1	A0A0G2JUT1	0.169954	-0.21
Sorbin and SH3 domain containing 1	F1M820	0.169959	0.225
Heat shock protein family A (Hsp70) member 12A	A0A8I6A691	0.170124	-0.161
Copine 3	D3ZLA3	0.170235	0.23
Ubiquitin carboxyl-terminal hydrolase (EC 3.4.19.12)	D3ZDI9	0.170342	-0.12
Flavin-containing monooxygenase 1 (EC 1.14.13.148) (EC 1.14.13.8) (Dimethylaniline monooxygenase [N-oxide-forming] 1) (Dimethylaniline oxidase 1) (Hepatic flavin-containing monooxygenase 1) (FMO 1) (Trimethylamine monooxygenase)	P36365	0.170471	-0.356
Succinate dehydrogenase [ubiquinone] flavoprotein subunit, mitochondrial (EC 1.3.5.1) (Flavoprotein subunit of complex II) (Fp)	Q920L2	0.170514	0.25
Paralemmin-1 (Paralemmin)	Q920Q0	0.170532	0.203
Glutaminase liver isoform, mitochondrial (GLS) (EC 3.5.1.2) (L-glutaminase) (L-glutamine amidohydrolase)	P28492	0.170782	-0.163
Translation initiation factor eIF2B subunit epsilon (eIF2B GDP-GTP exchange factor subunit epsilon)	Q64350	0.170795	-0.241
Biogenesis of lysosomal organelles complex-1, subunit 1	A0A0G2K1R4	0.170844	1.16
LOC683983 protein (Nucleoporin 43)	B0BNB5	0.170987	0.267
N-terminal amino-acid N(alpha)-acetyltransferase NatA (EC 2.3.1.255)	D3ZUQ2	0.17102	0.348
Disabled homolog 1	Q8CJH2	0.171221	-0.238
Pro-neuropeptide Y [Cleaved into: Neuropeptide Y (Neuropeptide tyrosine) (NPY); C-flanking peptide of NPY (CPON)]	P07808	0.171267	0.468
Sprouty-related, EVH1 domain containing 3	A0A096MJ78	0.171461	-0.235
Coagulation factor XIII A chain (Coagulation factor XIIIa) (EC 2.3.2.13) (Protein-glutamine gamma-glutamyltransferase A chain) (Transglutaminase A chain)	O08619	0.171481	0.458
PDZ and LIM domain protein 3 (Actinin-associated LIM protein) (Alpha-actinin-2-associated LIM protein) (SK-2)	Q66HS7	0.17155	1.02
Chimaerin (Chimerin)	A0A0G2JXD5	0.171592	-0.281
Ras association domain-containing protein 2	Q3B7D5	0.171761	-0.341
Dual specificity protein phosphatase 15 (EC 3.1.3.16) (EC 3.1.3.48)	B4F7B7	0.171803	-0.218
Attractin like 1	A0A8I5Y1Z3	0.172276	-0.234
RING finger protein 207	D4A306	0.172327	-0.281
Malate dehydrogenase, cytoplasmic (EC 1.1.1.37) (Aromatic alpha-keto acid reductase) (KAR) (EC 1.1.1.96) (Cytosolic malate dehydrogenase)	O88989	0.172333	-0.241
Elongation factor 1-gamma (EF-1-gamma) (eEF-1B gamma)	Q68FR6	0.172411	-0.145
Dipeptidyl peptidase 2 (EC 3.4.14.2) (Dipeptidyl aminopeptidase II) (Dipeptidyl peptidase 7) (Dipeptidyl peptidase II) (DPP II) (Quiescent cell proline dipeptidase)	Q9EPB1	0.172541	-0.397
Engulfment and cell motility 2	A0A8I6G6K9	0.172577	-0.14
Guided entry of tail-anchored proteins factor 4	A0A8I6A965	0.1726	-0.158
Dishevelled associated activator of morphogenesis 2	A0A0G2K988	0.172622	-0.204
Mitochondrial ribosomal protein S9 (Mrps9 protein)	B0BN68	0.17264	0.18
F-box and leucine-rich repeat protein 20	A0A0H2UI14	0.17266	-0.325
Phospholipid-transporting ATPase (EC 7.6.2.1)	A0A0G2K8V1	0.172711	0.524
Tropomyosin alpha-3 chain (Gamma-tropomyosin) (Tropomyosin-3) (Tropomyosin-5)	Q63610	0.172756	-0.198
Secernin-2	Q6AYR8	0.172759	-0.326
Eukaryotic elongation factor, selenocysteine-tRNA-specific	A0A8I6AN39	0.172826	-0.125
Exostosin-like glycosyltransferase 1	D3ZLU1	0.172831	0.303
Zinc-regulated GTPase metalloprotein activator 1 (EC 3.6.5.-) (Cobalamin synthase W domain-containing protein 1) (COBW domain-containing protein 1)	Q99MB4	0.172885	-0.228
Small ribosomal subunit protein mS26 (28S ribosomal protein S26, mitochondrial) (MRP-S26) (S26mt) (Protein 5'OT-EST)	Q9EPJ3	0.172968	0.154
L-lactate dehydrogenase (EC 1.1.1.27)	A0A8I6ASS6	0.172973	-0.505
RNA demethylase ALKBH5 (EC 1.14.11.53) (Alkylated DNA repair protein alkB homolog 5) (Alpha-ketoglutarate-dependent dioxygenase alkB homolog 5)	D3ZKD3	0.17305	-0.404
Microtubule-associated protein 6 (MAP-6) (145-kDa STOP) (STOP145) (Stable tubule-only polypeptide) (STOP)	Q63560	0.173235	0.17
Vimentin	P31000	0.17325	1.13
Glutathione S-transferase alpha-4 (EC 2.5.1.18) (GST 8-8) (GST A4-4) (GST K) (Glutathione S-transferase Yk) (GST Yk)	P14942	0.173297	-0.348
Tenascin-X	A0A8I6AJ44	0.173338	0.948
BCL11 transcription factor A	A0A0G2K4M7	0.173491	-0.371
Endothelial differentiation-related factor 1 (EDF-1) (Calmodulin-associated peptide 19) (CAP-19) (Multiprotein-bridging factor 1) (MBF1)	P69736	0.173609	-0.151
Mediator of RNA polymerase II transcription subunit 10 (Mediator complex subunit 10)	D4A7K6	0.17364	1.09
Microtubule-associated protein tau (Neurofibrillary tangle protein) (Paired helical filament-tau) (PHF-tau)	P19332	0.173647	0.144
Nuclear receptor 2C2-associated protein	A0A8I6AI65	0.173692	0.232
Ab2-450 (Mannosidase, alpha, class 2B, member 2)	Q7TP34	0.173748	0.581
Mitochondrial peptide methionine sulfoxide reductase (EC 1.8.4.11) (Peptide-methionine (S)-S-oxide reductase) (Peptide Met(O) reductase) (Protein-methionine-S-oxide reductase) (PMSR)	Q923M1	0.17382	-0.201
Androglobin	A0A8I5ZXU1	0.173937	-1.02
Secretogranin-3 (Secretogranin III)	A0A8I6AAD7	0.174079	0.735
Similar to RIKEN cDNA B630019K06	D3ZL45	0.174114	0.346
Receptor-type tyrosine-protein phosphatase zeta (R-PTP-zeta) (EC 3.1.3.48) (3F8 chondroitin sulfate proteoglycan) (3H1 keratan sulfate proteoglycan) (Phosphacan)	Q62656	0.174199	0.12
2,4-dienoyl-CoA reductase [(3E)-enoyl-CoA-producing], mitochondrial (EC 1.3.1.124) (2,4-dienoyl-CoA reductase [NADPH]) (4-enoyl-CoA reductase [NADPH])	Q64591	0.174248	0.144
ATP-dependent 6-phosphofructokinase, platelet type (ATP-PFK) (PFK-P) (EC 2.7.1.11) (6-phosphofructokinase type C) (Phosphofructo-1-kinase isozyme C) (PFK-C) (Phosphohexokinase)	P47860	0.174292	-0.147
Zinc finger protein 667 (Myocardial ischemic preconditioning up-regulated protein 1)	Q5MYW4	0.174359	-0.626
Oligosaccharyltransferase complex subunit OSTC	B0K025	0.174396	0.32
Heterogeneous nuclear ribonucleoproteins A2/B1 (hnRNP A2/B1)	A7VJC2	0.17451	0.357
Arylamine N-acetyltransferase 2 (EC 2.3.1.5) (Arylamide acetylase 2) (N-acetyltransferase type 2) (AT-2) (NAT-2) (N-hydroxyarylamine O-acetyltransferase) (EC 2.3.1.118)	P50298	0.174513	-0.399
Ras-related protein Rab-21	Q6AXT5	0.174705	-0.144
Rap guanine nucleotide exchange factor 3 (Exchange factor directly activated by cAMP 1) (Exchange protein directly activated by cAMP 1) (EPAC 1) (cAMP-regulated guanine nucleotide exchange factor I) (cAMP-GEFI)	Q9Z1C8	0.174753	0.369
Centromere protein V	D4A9A3	0.174767	0.687
Threonine--tRNA ligase 1, cytoplasmic (EC 6.1.1.3) (Threonine--tRNA ligase, cytoplasmic) (Threonyl-tRNA synthetase) (ThrRS) (Threonyl-tRNA synthetase 1)	Q5XHY5	0.174791	-0.16
Cilia- and flagella-associated protein 418	Q6AY71	0.174972	0.154
Sodium/calcium exchanger 1 (Na(+)/Ca(2+)-exchange protein 1) (Solute carrier family 8 member 1)	Q01728	0.175033	0.119
Splicing factor 3A subunit 1	D3ZQM0	0.175076	0.312
non-specific serine/threonine protein kinase (EC 2.7.11.1)	D3Z837	0.175118	-0.862
DnaJ (Hsp40) homolog, subfamily C, member 11 (DnaJ heat shock protein family (Hsp40) member C11)	B1WBY5	0.175296	0.413
Acid-sensing ion channel 2	A0A0G2JTM0	0.175417	-0.496
Tumor protein p53 binding protein, 2	A0A8I6A5P5	0.175451	0.203
Metallo-beta-lactamase domain-containing protein 1 (EC 3.1.27.-) (Endoribonuclease MBLAC1)	Q6AYD1	0.17547	-0.373
Bardet-Biedl syndrome 5 protein homolog	A0A8I6GGA2	0.175539	-0.328
2',5'-phosphodiesterase 12 (2'-PDE) (2-PDE) (EC 3.1.4.-) (Mitochondrial deadenylase) (EC 3.1.13.4)	Q6AXQ5	0.175545	-0.153
SH3-containing GRB2-like protein 3-interacting protein 1 (Endophilin-3-interacting protein)	A0A8I5ZUM5	0.175566	1.02
CUB and Sushi multiple domains 2	A0A0G2K6F2	0.175686	-0.129
Potassium/sodium hyperpolarization-activated cyclic nucleotide-gated channel 3	Q9JKA8	0.175695	0.236
Dedicator of cytokinesis 10	A0A8I5ZNM2	0.175854	-0.262
Acetyl-coenzyme A transporter 1 (AT-1) (Acetyl-CoA transporter 1) (Solute carrier family 33 member 1)	Q6AYY8	0.175966	0.252
Unconventional myosin-Id (Myosin heavy chain myr 4)	Q63357	0.175974	-0.615
Lemur tyrosine kinase 3	F1LSB5	0.176016	0.193
Nuclear protein localization protein 4 homolog (Protein NPL4)	Q9ES54	0.176046	0.121
Pleckstrin homology domain containing A5	E9PTG5	0.176084	0.335
Pre-mRNA processing factor 8	G3V6H2	0.176297	0.431
Programmed cell death protein 4 (Death up-regulated gene protein)	Q9JID1	0.176328	-0.164
Serine/threonine-protein phosphatase PP1-beta catalytic subunit (PP-1B) (EC 3.1.3.16) (EC 3.1.3.53)	P62142	0.176522	-0.134
Rho GDP-dissociation inhibitor 1 (Rho GDI 1) (Rho-GDI alpha)	Q5XI73	0.176839	-0.264
A-kinase anchor protein 1, mitochondrial (A-kinase anchor protein 121 kDa) (AKAP 121) (Dual specificity A-kinase-anchoring protein 1) (D-AKAP-1) (Protein kinase A-anchoring protein 1) (PRKA1) (Spermatid A-kinase anchor protein 84) (S-AKAP84)	O88884	0.176852	0.166
Vezatin	Q5XI52	0.176921	0.175
Peroxiredoxin-6 (EC 1.11.1.27) (1-Cys peroxiredoxin) (1-Cys PRX) (Acidic calcium-independent phospholipase A2) (aiPLA2) (EC 3.1.1.4) (Antioxidant protein 2) (Glutathione-dependent peroxiredoxin) (Lysophosphatidylcholine acyltransferase 5) (LPC acyltransferase 5) (LPCAT-5) (Lyso-PC acyltransferase 5) (EC 2.3.1.23) (Non-selenium glutathione peroxidase) (NSGPx) (Thiol-specific antioxidant protein)	O35244	0.177204	-0.11
Dihydropteridine reductase (EC 1.5.1.34) (HDHPR) (Quinoid dihydropteridine reductase)	P11348	0.177336	-0.142
Glycerol-3-phosphate phosphatase (G3PP) (EC 3.1.3.21) (Aspartate-based ubiquitous Mg(2+)-dependent phosphatase) (AUM) (EC 3.1.3.48) (Phosphoglycolate phosphatase) (PGP)	D3ZDK7	0.177471	-0.184
3'-phosphoadenosine 5'-phosphosulfate synthase 1	A0A0G2K0L0	0.177619	-0.12
Probable phospholipid-transporting ATPase IIB (EC 7.6.2.1) (ATPase class II type 9B)	D4ABB8	0.177634	-0.208
Zinc finger RNA-binding protein	A0A0G2K6C9	0.177689	0.581
Ferritin	A0A8I5ZMC0	0.177954	0.502
Tankyrase 1 binding protein 1	D3ZF26	0.178039	0.124
LDL receptor related protein 11	F1M753	0.178344	-0.289
Mitochondrial pyruvate carrier 2 (Brain protein 44) (Protein 0-44)	P38718	0.178351	0.368
Myeloid-associated differentiation marker (Myeloid up-regulated protein)	Q6VBQ5	0.178445	0.144
Dynactin subunit 1 (150 kDa dynein-associated polypeptide) (DAP-150) (DP-150) (p150-glued)	P28023	0.178484	-0.118
POU class 6 homeobox 1	A0A8I5ZPH6	0.178528	0.456
NADH dehydrogenase [ubiquinone] 1 beta subcomplex subunit 3 (Complex I-B12) (NADH-ubiquinone oxidoreductase B12 subunit)	A0A8I5Y9A4	0.1786	0.331
Glutathione synthetase (GSH synthetase) (GSH-S) (EC 6.3.2.3) (Glutathione synthase)	P46413	0.178755	-0.215
Lipoyltransferase 1	A0A8I5ZRJ8	0.179228	0.223
IgG receptor FcRn large subunit p51 (FcRn) (IgG Fc fragment receptor transporter alpha chain) (Neonatal Fc receptor)	P13599	0.179262	0.325
Cytochrome c oxidase subunit 6C-2 (Cytochrome c oxidase polypeptide VIc-2)	P11951	0.179436	-0.642
CD2-associated protein	F1LRS8	0.179464	0.184
5'-AMP-activated protein kinase catalytic subunit alpha-2 (AMPK subunit alpha-2) (EC 2.7.11.1) (Acetyl-CoA carboxylase kinase) (ACACA kinase) (Hydroxymethylglutaryl-CoA reductase kinase) (HMGCR kinase) (EC 2.7.11.31)	Q09137	0.179519	0.164
DNA-directed RNA polymerase II subunit RPB7 (RNA polymerase II subunit B7) (DNA-directed RNA polymerase II subunit G)	P62489	0.17956	0.564
Endothelial cell-selective adhesion molecule	Q6AYD4	0.179566	-0.2
Adenosine kinase (AK) (EC 2.7.1.20) (Adenosine 5'-phosphotransferase)	A0A0G2JSL8	0.179639	-0.138
Leucine-rich repeat flightless-interacting protein 2 (LRR FLII-interacting protein 2)	Q4V7E8	0.179653	0.298
Actin-related protein 2/3 complex subunit 1B (Arp2/3 complex 41 kDa subunit) (p41-ARC)	O88656	0.179735	0.426
Intraflagellar transport 27	B4F765	0.17977	0.319
Hydroxylysine kinase (EC 2.7.1.81)	A0A8I5Y5E0	0.17985	0.401
NADH dehydrogenase [ubiquinone] iron-sulfur protein 5 (Complex I-15 kDa) (NADH-ubiquinone oxidoreductase 15 kDa subunit)	B5DEL8	0.179963	0.406
Intraflagellar transport protein 56 (Tetratricopeptide repeat protein 26) (TPR repeat protein 26)	Q5U2N8	0.180282	-0.194
Excitatory amino acid transporter 2 (GLT-1) (Sodium-dependent glutamate/aspartate transporter 2) (GLUT-R) (Solute carrier family 1 member 2)	P31596	0.18042	-0.137
Small nuclear ribonucleoprotein Sm D1 (snRNP core protein D1)	B2RZB7	0.180455	0.363
Pyroglutamyl-peptidase 1 (EC 3.4.19.3) (5-oxoprolyl-peptidase) (Pyroglutamyl aminopeptidase I) (PAP-I) (Pyroglutamyl-peptidase I) (PGP-I) (Pyrrolidone-carboxylate peptidase)	Q76IC5	0.180498	0.626
Carboxyl-terminal PDZ ligand of neuronal nitric oxide synthase protein (C-terminal PDZ ligand of neuronal nitric oxide synthase protein) (Nitric oxide synthase 1 adaptor protein)	O54960	0.180504	0.165
Nucleoporin NUP188	F1LRC6	0.180505	0.362
Pre-mRNA-processing factor 6 (PRP6 homolog) (U5 snRNP-associated 102 kDa protein) (U5-102 kDa protein)	A1A5S1	0.180626	0.45
Nucleolar protein 3 (Apoptosis repressor with CARD)	Q62881	0.180815	-0.129
A-kinase anchoring protein 5	A0A8I6AK18	0.18082	0.157
S-adenosylmethionine synthase (EC 2.5.1.6)	A0A8I6A2G3	0.180873	0.334
Glycogenin-1 (GN-1) (GN1) (EC 2.4.1.186)	O08730	0.180918	0.145
Ubiquitin carboxyl-terminal hydrolase (EC 3.4.19.12)	A0A0A0MY07	0.180932	-0.316
Septin	A0A0U1RRT8	0.180992	-0.112
GA binding protein transcription factor subunit alpha	A0A8I6GML2	0.181184	0.319
AT-rich interaction domain 1B	A0A0G2JVD3	0.181187	-0.131
Immunity-related GTPase Q	A0A8I5ZUT2	0.181219	-0.275
Small ubiquitin-related modifier (SUMO)	A0A8I6AX97	0.181256	0.274
Chloride intracellular channel protein	G3V8C4	0.181274	-0.384
Transketolase (TK) (EC 2.2.1.1)	P50137	0.181462	-0.149
OCIA domain-containing protein 1	Q5XIG4	0.181652	0.324
Synergin gamma (AP1 subunit gamma-binding protein 1) (Gamma-synergin)	Q9JKC9	0.18183	0.177
Coiled-coil domain-containing protein 90B, mitochondrial	Q4V897	0.182012	-0.207
Fibulin-1	D3ZQ25	0.182206	0.238
60S ribosomal protein L36	D3ZJJ6	0.182546	-1.13
Sodium-dependent neutral amino acid transporter B(0)AT2 (Solute carrier family 6 member 15) (Transporter v7-3) (sodium- and chloride-dependent neurotransmitter transporter NTT73)	Q08469	0.182567	-0.255
GTPase IMAP family member 8 (Immune-associated nucleotide-binding protein 9) (IAN-9) (Protein IanT)	Q4KLG2	0.182684	0.457
Ribonuclease 4 (RNase 4) (EC 3.1.27.-) (RL3)	O55004	0.182754	0.25
ATP-dependent (S)-NAD(P)H-hydrate dehydratase (EC 4.2.1.93) (ATP-dependent NAD(P)HX dehydratase) (Carbohydrate kinase domain-containing protein) (NAD(P)HX dehydratase)	D4AAT7	0.182763	-0.263
Serine/arginine-rich splicing factor 1 (Splicing factor, arginine/serine-rich 1)	A0A8I6GMR8	0.182879	0.49
TBC1 domain family member 8B	A0A0G2K9M5	0.183128	-0.31
Peptidyl-prolyl cis-trans isomerase FKBP8 (PPIase FKBP8) (EC 5.2.1.8) (FK506-binding protein 8) (FKBP-8) (Rotamase)	Q3B7U9	0.183208	0.121
protein-tyrosine-phosphatase (EC 3.1.3.48)	A0A8I6ATT5	0.18321	0.837
Vacuolar protein-sorting-associated protein 36 (ELL-associated protein of 45 kDa) (ESCRT-II complex subunit VPS36)	P0C0A2	0.183352	-0.184
MTSS I-BAR domain containing 1	A0A0G2K2D5	0.183356	0.391
RIKEN cDNA 8030462N17 gene	A0A8I5ZW45	0.183606	0.364
Peptidyl-prolyl cis-trans isomerase (EC 5.2.1.8)	A0A8I6AB19	0.183626	-0.14
Fatty acid CoA ligase Acsl3 (Arachidonate--CoA ligase Acsl3) (EC 6.2.1.15) (Brain acyl-CoA synthetase II) (Long-chain acyl-CoA synthetase 3) (LACS 3) (Long-chain-fatty-acid--CoA ligase 3) (EC 6.2.1.3) (Medium-chain acyl-CoA ligase Acsl3) (EC 6.2.1.2)	Q63151	0.183761	-0.185
A-kinase anchor protein 13 (AKAP-13) (AKAP-Lbc)	F1M3G7	0.183803	0.718
Proenkephalin-A [Cleaved into: Synenkephalin; Met-enkephalin (Opioid growth factor) (OGF); PENK(114-133); PENK(143-185); Met-enkephalin-Arg-Gly-Leu; Leu-enkephalin; PENK(239-260); Met-enkephalin-Arg-Phe]	P04094	0.183837	0.431
peptidylprolyl isomerase (EC 5.2.1.8)	A0A8I5ZX46	0.183838	-0.22
Small ribosomal subunit protein mS31 (28S ribosomal protein S31, mitochondrial) (MRP-S31) (S31mt)	B0BN56	0.183879	0.189
Desumoylating isopeptidase 1 (DeSI-1) (EC 3.4.-.-) (PPPDE peptidase domain-containing protein 2) (Palmitoyl protein thioesterase DESI1) (EC 3.1.2.22) (S-depalmitoylase DESI1)	Q4KM30	0.18389	0.12
Golgin subfamily A member 2 (130 kDa cis-Golgi matrix protein) (GM130)	Q62839	0.184044	-0.149
Eukaryotic translation initiation factor 4E nuclear import factor 1	A0A8I5Y7I8	0.184304	0.355
Small ribosomal subunit protein uS10 (40S ribosomal protein S20)	A0A8I6AG52	0.184973	0.16
3',5'-cyclic-AMP phosphodiesterase 4A (EC 3.1.4.53) (DPDE2) (cAMP-specific phosphodiesterase 4A)	P54748	0.185047	-0.172
Endosomal/lysosomal proton channel TMEM175 (Potassium channel TMEM175) (Transmembrane protein 175)	Q6AY05	0.185111	-0.469
RNA binding motif protein 39	A0A8I6A8P3	0.18515	0.152
Ribosome biogenesis protein BOP1 (Block of proliferation 1 protein)	Q562C2	0.185448	-0.361
Large ribosomal subunit protein mL43	D3ZXF8	0.185482	0.262
Gap junction alpha-1 protein (Connexin-43) (Cx43) (Gap junction 43 kDa heart protein)	P08050	0.185529	0.161
Mitochondrial carrier 1	A0A1W2Q6G8	0.18553	0.26
protein-ribulosamine 3-kinase (EC 2.7.1.172)	D3ZZU8	0.185611	-0.123
Metaxin-1 (Mitochondrial outer membrane import complex protein 1)	A0A0G2JU49	0.185669	0.446
Nucleolar protein 16 (Protein ZH1)	Q1RP77	0.185741	0.18
Voltage-dependent L-type calcium channel subunit alpha-1C (Calcium channel, L type, alpha-1 polypeptide, isoform 1, cardiac muscle) (Rat brain class C) (RBC) (Voltage-gated calcium channel subunit alpha Cav1.2)	P22002	0.185804	0.276
CD151 antigen (Platelet-endothelial tetraspan antigen 3) (PETA-3) (CD antigen CD151)	Q9QZA6	0.185844	-0.22
Armadillo repeat containing, X-linked 2	Q642B5	0.185948	0.308
Adenylosuccinate lyase (ASL) (EC 4.3.2.2) (Adenylosuccinase)	A0A8I5ZTN5	0.185957	-0.132
Eukaryotic initiation factor 4A-III (eIF-4A-III) (eIF4A-III) (EC 3.6.4.13) (ATP-dependent RNA helicase DDX48) (ATP-dependent RNA helicase eIF4A-3) (DEAD box protein 48) (Eukaryotic translation initiation factor 4A isoform 3) [Cleaved into: Eukaryotic initiation factor 4A-III, N-terminally processed]	Q3B8Q2	0.186056	0.27
NFU1 iron-sulfur cluster scaffold homolog, mitochondrial	A0A8I6ALI7	0.186085	0.169
VPS26 retromer complex component B	B1WBS4	0.186292	-0.108
Malignant T-cell-amplified sequence 1 (MCT-1)	Q4G009	0.186327	-0.113
C-terminal-binding protein 1 (CtBP1) (EC 1.1.1.-) (50 kDa BFA-dependent ADP-ribosylation substrate) (BARS-50) (C-terminal-binding protein 3) (CtBP3)	Q9Z2F5	0.186417	-0.108
Mannose-6-phosphate isomerase (EC 5.3.1.8) (Phosphohexomutase) (Phosphomannose isomerase) (PMI)	Q68FX1	0.18664	0.127
Hemoglobin subunit epsilon 1 like, pseudogene 1	A0A8I5ZV52	0.186756	0.9
Zinc finger FYVE-type containing 28	A0A8I5ZMR3	0.186778	-0.129
NOVA alternative splicing regulator 1	A0A8I6G9C1	0.187042	-0.249
Phospholipid phosphatase-related protein type 4 (Brain-specific phosphatidic acid phosphatase-like protein 1) (Inactive 2-lysophosphatidate phosphatase PLPPR4) (Lipid phosphate phosphatase-related protein type 4) (Plasticity-related gene 1 protein) (PRG-1)	Q7TMB7	0.187185	0.133
Zinc finger protein 706	A0A0G2K1A1	0.187371	0.37
Jupiter microtubule associated homolog 1 (Hematological and neurological expressed 1 protein) [Cleaved into: Jupiter microtubule associated homolog 1, N-terminally processed]	Q6AXU6	0.187608	0.278
Cytoplasmic linker associated protein 2	A0A8I6AMK8	0.187694	0.189
Large ribosomal subunit protein eL38 (60S ribosomal protein L38)	P63174	0.187773	-0.382
Eukaryotic initiation factor 4A-II (eIF-4A-II) (eIF4A-II) (EC 3.6.4.13) (ATP-dependent RNA helicase eIF4A-2)	Q5RKI1	0.187782	-0.156
NF-kappa-B inhibitor alpha (I-kappa-B-alpha) (IkB-alpha) (IkappaBalpha) (RL/IF-1)	Q63746	0.187792	-0.678
DNA-directed RNA polymerase I subunit RPA2 (RNA polymerase I subunit 2) (EC 2.7.7.6) (A127) (RPA135)	O54888	0.187814	0.637
Putative glutathione-specific gamma-glutamylcyclotransferase 2 (Gamma-GCG 2) (EC 4.3.2.7) (Cation transport regulator-like protein 2)	Q641Z5	0.188003	-0.24
ATPase family AAA domain-containing protein 3	Q3KRE0	0.188072	0.297
THO complex subunit 5 homolog (Fms-interacting protein)	Q68FX7	0.188174	0.532
Pumilio RNA-binding family member 2	A0A8I5ZSK1	0.188186	0.167
Mitogen-activated protein kinase kinase kinase kinase 3 (EC 2.7.11.1) (Germinal center kinase-related protein kinase) (GLK) (MAPK/ERK kinase kinase kinase 3) (MEK kinase kinase 3) (MEKKK 3)	Q924I2	0.188336	0.119
FA core complex associated protein 100	A0A8I5ZNL4	0.188345	-0.326
Serine/arginine-rich splicing factor 5 (Delayed-early protein HRS) (Insulin-induced growth response protein CL-4) (Pre-mRNA-splicing factor SRP40) (Splicing factor, arginine/serine-rich 5)	Q09167	0.188393	0.309
Small ribosomal subunit protein uS14 (40S ribosomal protein S29)	P62275	0.188561	0.694
Protein YIF1	A0A0G2K050	0.18858	0.329
Transmembrane protein 259	F1LPC5	0.188638	-0.242
Protein MEMO1 (Mediator of ErbB2-driven cell motility 1) (Memo-1)	Q4QQR9	0.188676	-0.105
Elongator complex protein 1 (ELP1) (IkappaB kinase complex-associated protein) (IKK complex-associated protein)	Q8VHU4	0.189021	-0.143
NADH dehydrogenase [ubiquinone] flavoprotein 3, mitochondrial (Complex I-9kD) (CI-9kD) (NADH-ubiquinone oxidoreductase 9 kDa subunit)	Q6PCU8	0.189129	0.326
ATP-binding cassette sub-family C member 3 (EC 7.6.2.-) (EC 7.6.2.2) (EC 7.6.2.3) (Canalicular multispecific organic anion transporter 2) (MRP-like protein 2) (MLP-2) (Multidrug resistance-associated protein 3)	O88563	0.189306	0.666
DNA-directed RNA polymerases I and III subunit RPAC2 (DNA-directed RNA polymerase I subunit D)	A0A8I6AK96	0.189387	-0.418
ORM1-like protein 3 (Liver regeneration-related protein LRRGT00183)	Q6QI25	0.189573	-0.411
WW domain binding protein 2	A0A8I6A940	0.189694	-0.325
Cadherin 18	F1M702	0.189737	0.235
RNA polymerase II subunit D	A0A8I6A2X2	0.189841	-0.303
ADP-ribose glycohydrolase MACROD1 (MACRO domain-containing protein 1) (O-acetyl-ADP-ribose deacetylase MACROD1) (EC 3.1.1.106) (Protein LRP16) ([Protein ADP-ribosylaspartate] hydrolase MACROD1) (EC 3.2.2.-) ([Protein ADP-ribosylglutamate] hydrolase MACROD1) (EC 3.2.2.-)	Q8K4G6	0.18993	0.134
Myelin proteolipid protein (PLP) (Lipophilin)	P60203	0.190082	-0.63
Alpha-2A adrenergic receptor (Alpha-2A adrenoreceptor) (Alpha-2A adrenoceptor) (Alpha-2AAR) (Alpha-2D adrenergic receptor) (CA2-47)	P22909	0.190259	-0.254
IQ motif and Sec7 domain ArfGEF 2	A0A8I6GKX8	0.190331	0.361
Phospholipase (EC 3.1.4.4)	A0A8I6ALR6	0.190542	0.235
Ribonuclease P/MRP subunit p14	A0A8I6A0M8	0.19101	0.675
Kinesin motor domain-containing protein	A0A8I6A456	0.191124	0.25
Cation-transporting ATPase (EC 7.2.2.-)	A0A8I6A7V8	0.191387	0.627
Leucine-rich repeat transmembrane neuronal protein 3	D3ZAL8	0.191414	0.382
Diacylglycerol kinase (DAG kinase) (EC 2.7.1.107)	F1M5T2	0.191436	-0.132
26S proteasome non-ATPase regulatory subunit 11 (26S proteasome regulatory subunit RPN6)	F1LMZ8	0.191536	-0.109
Splicing factor, arginine/serine-rich 19 (CTD-binding SR-like protein rA1) (SR-related and CTD-associated factor 1)	Q63624	0.191686	-0.753
Glucose-6-phosphate 1-dehydrogenase (G6PD) (EC 1.1.1.49)	P05370	0.191797	-0.312
Myosin phosphatase Rho interacting protein	A0A8I5ZXY0	0.192042	-0.789
Phosphoprotein associated with glycosphingolipid-enriched microdomains 1 (Csk-binding protein) (Transmembrane phosphoprotein Cbp)	Q9JM80	0.192101	0.363
Sister chromatid cohesion protein PDS5 homolog A	A4L9P7	0.192106	-0.215
Poly(ADP-ribose) glycohydrolase (EC 3.2.1.143)	Q9QYM2	0.19213	-0.112
EPM2A interacting protein 1	F1M471	0.192144	-0.177
Kelch repeat and BTB domain containing 4	A0A0G2K102	0.192368	-0.292
cAMP-dependent protein kinase type I-beta regulatory subunit	P81377	0.192558	-0.216
Patatin-like phospholipase domain containing 6	D3ZRF6	0.192695	0.132
Triggering receptor expressed on myeloid cells 2	A0A8I5Y9E9	0.192725	0.595
PAN2-PAN3 deadenylation complex subunit PAN3 (PAB1P-dependent poly(A)-specific ribonuclease) (Poly(A)-nuclease deadenylation complex subunit 3) (PAN deadenylation complex subunit 3)	A0A8I5Y6J5	0.192896	0.615
Electrogenic sodium bicarbonate cotransporter 1 (Sodium bicarbonate cotransporter) (NBC-like protein) (Na(+)/HCO3(-) cotransporter) (Solute carrier family 4 member 4)	Q9JI66	0.192999	-0.161
Mammalian ependymin-related protein 1 (MERP-1)	Q5XII0	0.193052	-0.204
Guanine nucleotide-binding protein G(I)/G(S)/G(O) subunit gamma-8 (Gamma-9)	P63077	0.193125	0.665
Transcriptional coactivator YAP1 (Yes-associated protein 1) (Protein yorkie homolog) (Yes-associated protein YAP65 homolog)	Q2EJA0	0.193515	0.328
Phosphatidylinositol 4,5-bisphosphate 3-kinase catalytic subunit beta isoform (PI3-kinase subunit beta) (PI3K-beta) (PI3Kbeta) (PtdIns-3-kinase subunit beta) (EC 2.7.1.153) (Phosphatidylinositol 4,5-bisphosphate 3-kinase 110 kDa catalytic subunit beta) (PtdIns-3-kinase subunit p110-beta) (p110beta) (Serine/threonine protein kinase PIK3CB) (EC 2.7.11.1)	Q9Z1L0	0.193598	-0.102
Mitochondrial nicotinamide adenine dinucleotide transporter SLC25A51 (Mitochondrial NAD(+) transporter SLC25A51) (Mitochondrial carrier triple repeat protein 1) (Solute carrier family 25 member 51)	Q52KK3	0.19362	0.259
Syntaphilin	B5DF41	0.193928	0.129
ATP synthase subunit O, mitochondrial (ATP synthase peripheral stalk subunit OSCP) (Oligomycin sensitivity conferral protein) (OSCP) (Sperm flagella protein 4)	Q06647	0.194158	0.203
Glycosyltransferase 1 domain containing 1	D3ZUX2	0.19416	0.361
Aldehyde dehydrogenase 1A1 (EC 1.2.1.19) (EC 1.2.1.28) (EC 1.2.1.3) (EC 1.2.1.36) (3-deoxyglucosone dehydrogenase) (ALDH-E1) (ALHDII) (Aldehyde dehydrogenase family 1 member A1) (Aldehyde dehydrogenase, cytosolic) (Retinal dehydrogenase 1) (RALDH 1) (RalDH1)	P51647	0.194184	-0.265
inositol-1,4-bisphosphate 1-phosphatase (EC 3.1.3.57)	A0A8I6GJG8	0.194246	-0.119
Serine/threonine-protein kinase 24 (EC 2.7.11.1) (Mammalian STE20-like protein kinase 3) (MST-3) (MST3b) (STE20-like kinase MST3) [Cleaved into: Serine/threonine-protein kinase 24 35 kDa subunit (Mammalian STE20-like protein kinase 3 N-terminal) (MST3/N); Serine/threonine-protein kinase 24 12 kDa subunit (Mammalian STE20-like protein kinase 3 C-terminal) (MST3/C)]	B0LT89	0.194349	-0.137
Ferritin light chain 1 (Ferritin L subunit 1)	P02793	0.194422	0.612
Calmodulin-regulated spectrin-associated protein 2	D4AEC2	0.19448	0.117
Eukaryotic translation initiation factor 4E binding protein 3	A0A0G2K916	0.194654	-0.216
Alkaline phosphatase (EC 3.1.3.1)	D4ADM6	0.194756	0.867
Mitochondrial import receptor subunit TOM22 homolog (rTOM22) (Translocase of outer membrane 22 kDa subunit homolog)	Q75Q41	0.194833	0.475
Apolipoprotein A-II (Apo-AII) (ApoA-II) (Apolipoprotein A2) [Cleaved into: Proapolipoprotein A-II (ProapoA-II)]	P04638	0.195186	0.404
Cofilin-1 (Cofilin, non-muscle isoform)	P45592	0.195302	-0.13
Protein tyrosine phosphatase, receptor type, K	A0A8J8XMU1	0.195462	0.162
NADH:ubiquinone oxidoreductase subunit V3	A0A8I6AEG4	0.195502	0.423
leucine--tRNA ligase (EC 6.1.1.4) (Leucyl-tRNA synthetase)	A0A8I5ZU78	0.195536	0.174
Peptidyl-prolyl cis-trans isomerase E (PPIase E) (EC 5.2.1.8)	A0A0G2K760	0.195606	0.536
Tyrosine-protein phosphatase non-receptor type 6 (EC 3.1.3.48) (Protein-tyrosine phosphatase SHP-1)	P81718	0.195663	0.206
Glutamine--fructose-6-phosphate aminotransferase [isomerizing] 1 (EC 2.6.1.16) (D-fructose-6-phosphate amidotransferase 1) (Glutamine:fructose-6-phosphate amidotransferase 1) (GFAT 1) (GFAT1) (Hexosephosphate aminotransferase 1)	P82808	0.195704	0.147
Protein phosphatase 2 scaffold subunit A alpha	Q5XI34	0.195881	-0.11
Signal peptidase complex catalytic subunit SEC11A (EC 3.4.21.89) (Endopeptidase SP18) (Microsomal signal peptidase 18 kDa subunit) (SPase 18 kDa subunit) (SEC11 homolog A) (SEC11-like protein 1) (SPC18)	P42667	0.19591	-0.132
Aromatic-L-amino-acid decarboxylase (AADC) (EC 4.1.1.28) (DOPA decarboxylase) (DDC)	P14173	0.195971	0.217
Ferritin heavy chain (Ferritin H subunit) (EC 1.16.3.1) [Cleaved into: Ferritin heavy chain, N-terminally processed]	P19132	0.196162	0.148
Muscular LMNA-interacting protein	A0A8I6A8U5	0.196196	-0.606
Hsp90 co-chaperone Cdc37 (Hsp90 chaperone protein kinase-targeting subunit) (p50Cdc37) [Cleaved into: Hsp90 co-chaperone Cdc37, N-terminally processed]	Q63692	0.196207	-0.21
Transformer 2 alpha	A0A8I5ZXL0	0.196365	0.478
Netrin receptor DCC (Tumor suppressor protein DCC)	Q63155	0.196387	-0.141
DNA-directed RNA polymerases I and III subunit RPAC1	Q5RJK9	0.196514	-0.179
Ras suppressor protein 1	A0A8I6AAV3	0.196671	-0.226
Endothelin receptor type B (ET-B) (ET-BR) (Endothelin receptor non-selective type)	P21451	0.196815	0.354
A-kinase anchor protein 2 (AKAP-2)	Q5U301	0.196902	-0.299
Splicing regulator ARVCF (Armadillo repeat protein deleted in velo-cardio-facial syndrome homolog)	B4F7F3	0.196958	0.145
Proteasome assembly chaperone 2	A0A8I5ZQU8	0.197099	-0.211
RALY heterogeneous nuclear ribonucleoprotein	A0A0G2K974	0.197108	0.36
AN1-type zinc finger protein 5 (Zinc finger protein 216)	B5DF11	0.197227	0.711
Protein phosphatase methylesterase 1 (PME-1) (EC 3.1.1.89)	Q4FZT2	0.197548	-0.111
non-specific serine/threonine protein kinase (EC 2.7.11.1)	D3ZQ51	0.197606	0.21
Tubulin polymerization-promoting protein (TPPP) (EC 3.6.5.-) (25 kDa brain-specific protein) (TPPP/p25) (p25-alpha)	D3ZQL7	0.197649	-0.26
Receptor tyrosine-protein kinase erbB-4 (EC 2.7.10.1) (Proto-oncogene-like protein c-ErbB-4) [Cleaved into: ERBB4 intracellular domain (4ICD) (E4ICD) (s80HER4)]	Q62956	0.197676	-0.142
Small ribosomal subunit protein uS13 (40S ribosomal protein S18)	P62271	0.197986	-0.203
Carbamoyl-phosphate synthetase 2, aspartate transcarbamylase, and dihydroorotase	A0A8I5Y665	0.198045	-0.108
SRP receptor subunit alpha	F7F875	0.198059	-0.151
Serine/threonine-protein phosphatase 2A 55 kDa regulatory subunit B gamma isoform (PP2A subunit B isoform B55-gamma) (PP2A subunit B isoform BRgamma) (PP2A subunit B isoform PR55-gamma) (PP2A subunit B isoform R2-gamma) (PP2A subunit B isoform gamma)	P97888	0.19811	-0.151
NADH dehydrogenase [ubiquinone] 1 beta subcomplex subunit 8, mitochondrial (Complex I-ASHI) (NADH-ubiquinone oxidoreductase ASHI subunit)	F7F9K9	0.198298	0.463
Protein turtle homolog B (Immunoglobulin superfamily member 9B)	D3ZB51	0.198389	0.686
Lysosome-associated membrane glycoprotein 5 (Brain and dendritic cell-associated LAMP) (Brain-associated LAMP-like protein) (BAD-LAMP) (Lysosome-associated membrane protein 5) (LAMP-5)	Q5PPI4	0.1984	0.364
Cdk5 and Abl enzyme substrate 2	A0A0G2K716	0.198462	0.409
Polyunsaturated fatty acid lipoxygenase ALOX15 (12/15-lipoxygenase) (Arachidonate 12-lipoxygenase, leukocyte-type) (12-LOX) (EC 1.13.11.31) (Arachidonate 15-lipoxygenase) (15-LOX) (EC 1.13.11.33) (Arachidonate omega-6 lipoxygenase) (Hepoxilin A3 synthase Alox15) (EC 1.13.11.-) (Linoleate 13S-lipoxygenase) (EC 1.13.11.12)	Q02759	0.198552	-0.552
Parafibromin (Cell division cycle protein 73 homolog) (Hyperparathyroidism 2 protein homolog)	Q4V8C8	0.198585	0.306
SH2B adapter protein 2 (Adapter protein with pleckstrin homology and Src homology 2 domains) (SH2 and PH domain-containing adapter protein APS)	Q9Z200	0.198614	-0.247
Neutrophil cytosolic factor 1 (NCF-1)	F1M707	0.198626	0.456
Vesicle-fusing ATPase (EC 3.6.4.6) (N-ethylmaleimide-sensitive fusion protein) (NEM-sensitive fusion protein) (Vesicular-fusion protein NSF)	Q9QUL6	0.198676	-0.199
ELMO domain containing 2	D3ZNV6	0.198873	0.165
CLN6, transmembrane ER protein	D3ZZ46	0.19912	0.195
Focadhesin	F1LU27	0.199186	-0.115
alpha-1,2-Mannosidase (EC 3.2.1.-)	A0A0G2JW29	0.19919	0.371
Actin related protein 1B	F7F067	0.199299	-0.236
Endothelin-converting enzyme-like 1 (EC 3.4.24.-) (Damage-induced neuronal endopeptidase) (Xce protein)	Q9JHL3	0.199489	0.711
Complex I assembly factor TIMMDC1, mitochondrial (Translocase of inner mitochondrial membrane domain-containing protein 1) (TIMM domain containing-protein 1)	Q6AY94	0.199676	0.35
DNA topoisomerase 1 (EC 5.6.2.1) (DNA topoisomerase I)	Q9WUL0	0.199727	-0.493
RNA-binding motif protein, X chromosome (Heterogeneous nuclear ribonucleoprotein G) (hnRNP G) (RNA-binding motif protein, X chromosome retrogene) (RNA-binding motif protein, X chromosome retrogene-like) [Cleaved into: RNA-binding motif protein, X chromosome, N-terminally processed]	Q4V898	0.19973	0.477
Thymosin beta-4 (T beta 4) [Cleaved into: Hematopoietic system regulatory peptide (Seraspenide)]	P62329	0.199736	-0.405
asparagine--tRNA ligase (EC 6.1.1.22)	A0A8I6A485	0.199835	0.115
Plasminogen (EC 3.4.21.7) [Cleaved into: Plasmin heavy chain A; Activation peptide; Angiostatin; Plasmin heavy chain A, short form; Plasmin light chain B]	Q01177	0.200157	0.199
Syntrophin, alpha 1	A0A8J8Y1B9	0.200246	-0.155
Mono-ADP ribosylhydrolase 2	A0A8I5ZYG2	0.200342	0.111
StAR-related lipid transfer domain containing 8	D4A5B9	0.200353	3.43
Arf-GAP with GTPase, ANK repeat and PH domain-containing protein 2 (AGAP-2) (Centaurin-gamma-1) (Cnt-g1) (Phosphatidylinositol 3-kinase enhancer) (PIKE)	Q8CGU4	0.200402	0.113
Stannin	P61808	0.200561	0.197
Biglycan (Bone/cartilage proteoglycan I) (PG-S1)	P47853	0.200977	0.58
Isocitrate dehydrogenase [NAD] subunit gamma 1, mitochondrial (Isocitric dehydrogenase subunit gamma) (NAD(+)-specific ICDH subunit gamma)	P41565	0.201397	-0.148
26S proteasome non-ATPase regulatory subunit 1 (26S proteasome regulatory subunit RPN2) (26S proteasome regulatory subunit S1) (26S proteasome subunit p112)	O88761	0.201477	-0.124
Tumor necrosis factor receptor superfamily member 6 (Apo-1 antigen) (Apoptosis-mediating surface antigen FAS) (FASLG receptor) (CD antigen CD95)	Q63199	0.201526	0.426
UMP-CMP kinase (EC 2.7.4.14) (Deoxycytidylate kinase) (CK) (dCMP kinase) (Nucleoside-diphosphate kinase) (EC 2.7.4.6) (Uridine monophosphate/cytidine monophosphate kinase) (UMP/CMP kinase) (UMP/CMPK)	Q4KM73	0.201535	-0.103
Cytoplasmic linker associated protein 1	F1LNR0	0.201547	0.362
Rho GTPase-activating protein 35 (GAP-associated protein p190) (Glucocorticoid receptor DNA-binding factor 1)	P81128	0.201564	-0.11
NADH dehydrogenase [ubiquinone] flavoprotein 1, mitochondrial (EC 7.1.1.2)	Q5XIH3	0.20162	0.2
phosphatidate phosphatase (EC 3.1.3.4)	A0A8I6AUU1	0.201629	-0.348
Ribosome binding protein 1	A0A8I5Y641	0.201689	0.141
Intraflagellar transport protein 81 homolog (Carnitine deficiency-associated protein expressed in ventricle 1) (CDV-1)	P83829	0.201817	0.181
Disks large homolog 3 (PSD-95/SAP90-related protein 1) (Synapse-associated protein 102) (SAP-102) (SAP102)	Q62936	0.201838	-0.118
DENN domain-containing protein 5A (Rab6-interacting protein 1) (Rab6IP1)	G3V7Q0	0.201938	-0.112
E3 ubiquitin-protein ligase XIAP (EC 2.3.2.27) (Baculoviral IAP repeat-containing protein 4) (IAP homolog A) (Inhibitor of apoptosis protein 3) (IAP-3) (rIAP-3) (rIAP3) (RING-type E3 ubiquitin transferase XIAP) (X-linked inhibitor of apoptosis protein) (X-linked IAP)	Q9R0I6	0.202184	0.479
Transformer-2 protein homolog beta (TRA-2 beta) (TRA2-beta) (RA301) (Splicing factor, arginine/serine-rich 10) (Transformer-2 protein homolog B)	P62997	0.202311	0.537
Glial fibrillary acidic protein (GFAP)	P47819	0.202407	0.797
Slingshot protein phosphatase 2	A0A8I6APG2	0.202517	0.123
NOVA alternative splicing regulator 2	F1M4H5	0.202593	-0.102
S100 calcium binding protein A16 (S100a16 protein)	B0BMX3	0.202728	0.147
Xyloside xylosyltransferase 1	D4ADL7	0.202831	0.273
Protein phosphatase 1 regulatory subunit 12A (MBSP) (Myosin phosphatase-targeting subunit 1) (Myosin phosphatase target subunit 1) (Protein phosphatase myosin-binding subunit) (Protein phosphatase subunit 1M) (PP-1M) (Serine/threonine protein phosphatase PP1 smooth muscle regulatory subunit M110)	Q10728	0.202839	-0.217
TSC22 domain family, member 2	A0A0G2K4L6	0.202842	0.218
receptor protein serine/threonine kinase (EC 2.7.11.30)	A0A8I6AM39	0.202856	-0.117
E3 ubiquitin-protein ligase CBL (EC 2.3.2.27)	A0A0U1ZFN5	0.203004	0.138
Inter-alpha-trypsin inhibitor heavy chain 4	Q5EBC0	0.203075	0.256
DnaJ heat shock protein family (Hsp40) member C7	A0A0G2K435	0.20325	-0.19
Sodium-coupled neutral amino acid symporter 1 (Amino acid transporter A1) (rATA1) (Glutamine transporter) (N-system amino acid transporter 2) (Solute carrier family 38 member 1) (System A amino acid transporter 1) (System A transporter 2) (System N amino acid transporter 1)	Q9JM15	0.203252	0.207
RUS family member 1	A0A8I6AL49	0.2034	-0.763
Endoplasmic reticulum membrane adapter protein XK (Membrane transport protein XK) (XK homolog) (XK-related protein 1)	Q5GH61	0.203503	0.38
Oxaloacetate decarboxylase, mitochondrial (OAA decarboxylase) (EC 4.1.1.112) (Acylpyruvase FAHD1) (EC 3.7.1.5) (Fumarylacetoacetate hydrolase domain-containing protein 1)	Q6AYQ8	0.203856	-0.108
Secretogranin-3 (1B1075) (Secretogranin III) (SgIII)	P47868	0.203899	0.135
Prosaposin (Sulfated glycoprotein 1) (SGP-1) [Cleaved into: Saposin-A; Saposin-B-Val; Saposin-B; Saposin-C; Saposin-D]	P10960	0.203936	0.14
Ectonucleotide pyrophosphatase/phosphodiesterase family member 5 (E-NPP 5) (NPP-5) (EC 3.1.-.-)	P84039	0.204295	-0.152
Voltage-dependent anion-selective channel protein 1 (VDAC-1) (rVDAC1) (Outer mitochondrial membrane protein porin 1)	Q9Z2L0	0.204318	0.244
Actin related protein 3B	A0A8I6A7C9	0.204609	-0.228
Structural maintenance of chromosomes protein 5	A0A0G2K4T5	0.204657	0.955
[truncated: 6,282 more rows]

## Sheet: Loucjall_Cortex
Protein names	gene name	Pvalue	log2FC
WD40 repeat domain 95	D3ZTT3	3.41474e-05	-3.13
Hemoglobin subunit beta	A0A8L2R1Q6	5.94941e-05	-2.88
Myelin proteolipid protein (PLP) (Lipophilin)	P60203	7.96637e-05	-1.07
AarF domain-containing protein kinase 1	A0A8I5Y874	0.000198921	0.962
NADH dehydrogenase [ubiquinone] 1 subunit C1, mitochondrial (Complex I-KFYI) (NADH-ubiquinone oxidoreductase KFYI subunit)	A0A8I5ZWM3	0.000307258	-1.04
protein-tyrosine-phosphatase (EC 3.1.3.48)	A0A8I5YC57	0.000391756	-0.679
Band 4.1-like protein 4B (Erythrocyte membrane protein band 4.1-like 4B)	B2RYE5	0.000412897	-1.14
Tetraspanin	B0BN20	0.000444716	-0.681
(3R)-3-hydroxyacyl-CoA dehydrogenase (EC 1.1.1.n12) (17-beta-hydroxysteroid dehydrogenase 8) (17-beta-HSD 8) (3-ketoacyl-[acyl-carrier-protein] reductase alpha subunit) (KAR alpha subunit) (3-oxoacyl-[acyl-carrier-protein] reductase) (Estradiol 17-beta-dehydrogenase 8) (EC 1.1.1.62) (Testosterone 17-beta-dehydrogenase 8) (EC 1.1.1.239)	Q6MGB5	0.000989105	-0.612
Relaxin-3 (Insulin-like peptide INSL7) (Insulin-like peptide 7) (Prorelaxin R3) [Cleaved into: Relaxin-3 B chain; Relaxin-3 A chain]	Q8BFS3	0.000995131	-1.04
DNA-directed RNA polymerase subunit	A0A8I6GHZ3	0.00171421	-0.864
Transmembrane emp24 domain-containing protein 1 (Interleukin-1 receptor-like 1 ligand) (p24 family protein gamma-1) (p24gamma1)	Q5BK85	0.00172306	-0.617
D-glutamate cyclase	A0A8I5ZU77	0.00184614	-0.722
Multidrug resistance-associated protein 1 (EC 7.6.2.2) (ATP-binding cassette sub-family C member 1) (Glutathione-S-conjugate-translocating ATPase ABCC1) (EC 7.6.2.3) (Leukotriene C(4) transporter) (LTC4 transporter)	Q8CG09	0.0019638	-0.449
Proline rich 18	A0A8I6AGM4	0.00199752	1.04
A-kinase anchoring protein 11	A0A0G2JZI9	0.00205118	-0.648
Testin	Q2LAP6	0.00207452	-0.382
Myosin XVIIIa	A0A0G2JY08	0.0028852	-0.726
Glutamate receptor	G3V914	0.00294506	-0.442
Ig-like domain-containing protein	A0A8I5Y130	0.00310902	-0.631
Uncharacterized LOC100912436	A0A8I6A060	0.00330941	0.396
Malonyl-CoA-acyl carrier protein transacylase	D3ZPF2	0.0033975	-0.368
Tubulin gamma chain	A0A8I6A5N2	0.00354611	-0.541
Aftiphilin	A0A8I6A421	0.00361845	-0.41
Layilin	A0A0G2K085	0.00367317	-0.589
Cation-transporting ATPase (EC 7.2.2.-)	A0A8I6A7V8	0.00378431	0.577
GTPase NRas (EC 3.6.5.2) (Transforming protein N-Ras)	Q04970	0.00393426	-0.376
leucine--tRNA ligase (EC 6.1.1.4) (Leucyl-tRNA synthetase)	A0A8I5ZU78	0.00403192	-0.367
Heterogeneous nuclear ribonucleoprotein K	A0A8L2QEP8	0.00410298	-0.761
Membrane protein FAM174A (Transmembrane protein 157)	Q5FVQ7	0.0041216	0.588
Poly [ADP-ribose] polymerase (PARP) (EC 2.4.2.-)	A0A8I6AH37	0.00413184	-0.612
Oligosaccharyltransferase complex subunit OSTC	B0K025	0.00414845	-0.771
Ig-like domain-containing protein	A0A0G2K828	0.00440303	-1.33
Cytochrome P450 4X1 (EC 1.14.14.-) (CYPIVX1)	Q8K4D6	0.004441	0.903
Myelin-oligodendrocyte glycoprotein	Q63345	0.00456126	-1.14
Cyclin-dependent kinase 7 (EC 2.7.11.22) (EC 2.7.11.23) (39 protein kinase) (P39 Mo15) (CDK-activating kinase 1) (Cell division protein kinase 7) (TFIIH basal transcription factor complex kinase subunit)	P51952	0.0045758	-0.354
BICD cargo adaptor 2	A0A8J8Y893	0.00461154	0.591
Small ribosomal subunit protein bS16m (28S ribosomal protein S16, mitochondrial)	A0A8I5ZXC8	0.00494931	-0.48
Disabled homolog 1	Q8CJH2	0.00501522	-1.04
Inhibitor of nuclear factor kappa-B kinase subunit alpha (EC 2.7.11.10) (Nuclear factor NF-kappa-B inhibitor kinase alpha)	A0A8I5ZSH4	0.00521292	1.43
GPI ethanolamine phosphate transferase 3	A0A8I5ZR91	0.00526334	-0.896
Protein odr-4 homolog	A0A8I6AVP7	0.00555034	-0.704
Atrial natriuretic peptide receptor 3 (Atrial natriuretic peptide clearance receptor) (Atrial natriuretic peptide receptor type C) (ANP-C) (ANPR-C) (NPR-C)	P41740	0.00557992	-1.06
Transcription termination factor 2, mitochondrial (Mitochondrial transcription termination factor 2) (mTERF2) (mTERF domain-containing protein 3, mitochondrial)	Q5XIE2	0.00563148	1.11
Sodium- and chloride-dependent glycine transporter 1 (GlyT-1) (GlyT1) (Solute carrier family 6 member 9)	P28572	0.00566691	-0.723
Eukaryotic translation initiation factor 2D (eIF2d) (Ligatin)	Q5PPG7	0.00578168	0.37
Ufm1-specific protease 2 (UfSP2) (EC 3.4.22.-)	Q5XIB4	0.0060517	-0.576
Synaptotagmin-6 (Synaptotagmin VI) (SytVI)	Q62746	0.00611884	-0.505
Mitochondrial ribosomal protein L57	B2RZD0	0.0061765	-0.815
PH and SEC7 domain-containing protein 1 (Exchange factor for ADP-ribosylation factor guanine nucleotide factor 6) (Exchange factor for ARF6) (Exchange factor for ARF6 A) (Pleckstrin homology and SEC7 domain-containing protein 1)	Q9ESQ7	0.00619225	-0.49
Vir like m6A methyltransferase associated	A0A8I5ZMM7	0.00625499	-0.807
Methyl-CpG binding domain protein 2	D4A986	0.00631018	1.23
Retinoid-inducible serine carboxypeptidase (EC 3.4.16.-) (Serine carboxypeptidase 1)	Q920A6	0.00639715	-0.407
Neuronal pentraxin receptor	F1LSY2	0.00655848	-1.53
NADH-ubiquinone oxidoreductase chain 2 (EC 7.1.1.2) (NADH dehydrogenase subunit 2)	P11662	0.00666415	3.6
N-terminal amino-acid N(alpha)-acetyltransferase NatA (EC 2.3.1.255)	D3ZUQ2	0.00685859	-0.752
XK-related protein 4 [Cleaved into: XK-related protein 4, processed form]	Q5GH59	0.00688671	-0.498
Nudix hydrolase 15	D3ZKQ0	0.00698825	-1.86
Proton-coupled zinc antiporter SLC30A1 (Solute carrier family 30 member 1) (Zinc transporter 1) (ZnT-1)	Q62720	0.00710813	-0.358
Mitochondrial ribosomal protein L55	A0A8I6AA61	0.00716305	-0.384
Cystathionine gamma-lyase (CGL) (CSE) (EC 4.4.1.1) (Cysteine desulfhydrase) (Cysteine-protein sulfhydrase) (Gamma-cystathionase) (Homocysteine desulfhydrase) (EC 4.4.1.2) (Probasin-related antigen) (PRB-RA)	P18757	0.00716509	-0.663
threonine--tRNA ligase (EC 6.1.1.3) (Threonyl-tRNA synthetase)	A0A8I6AAW1	0.00732588	-0.495
Integral membrane protein 2C [Cleaved into: CT-BRI3]	Q5PQL7	0.00737026	-0.414
Ubiquitin carboxyl-terminal hydrolase 7 (EC 3.4.19.12) (Ubiquitin thioesterase 7) (Ubiquitin-specific-processing protease 7)	A0A8I5ZSA1	0.00768023	0.921
Phosphorylated CTD interacting factor 1	A0A8I5Y7T8	0.0078041	-0.394
Hemoglobin alpha, adult chain 1	A0A8I6AI13	0.0080239	-0.927
Plasmolipin (Plasma membrane proteolipid)	P47987	0.00811096	-0.97
Plectin	A0A0G2JY63	0.00811671	0.545
Serine protease inhibitor A3K (Serpin A3K) (CPI-21) (Contrapsin-like protease inhibitor 1) (GHR-P63) (Growth hormone-regulated proteinase inhibitor) (Kallikrein-binding protein) (KBP) (SPI-2.3) (Serine protease inhibitor 2) (SPI-2) (Thyroid hormone-regulated protein)	P05545	0.00829074	3.53
Zinc fingers and homeoboxes protein 3 (Zinc finger and homeodomain protein 3)	Q80Z36	0.00829606	0.554
Microtubule-associated protein 1A	A0A0G2K5C6	0.00839972	-0.66
Aldehyde dehydrogenase, mitochondrial (EC 1.2.1.3) (ALDH class 2) (ALDH-E2)	F1LN88	0.00854033	-2.79
Nicotinamide riboside kinase 1 (NRK 1) (NmR-K 1) (EC 2.7.1.22) (Nicotinic acid riboside kinase 1) (EC 2.7.1.173) (Ribosylnicotinamide kinase 1) (RNK 1) (Ribosylnicotinic acid kinase 1)	Q6AY91	0.00884428	0.395
Rab GTPase-binding effector protein 2	A0A8I6ATS4	0.00903161	2.66
Erythrocyte membrane protein band 4.1-like 1	A0A0G2K0B2	0.0091241	-0.622
non-specific serine/threonine protein kinase (EC 2.7.11.1)	D3ZQ51	0.00914044	0.532
Eukaryotic translation initiation factor 2 subunit 3, Y-linked (EC 3.6.5.3) (Eukaryotic translation initiation factor 2 subunit gamma, Y-linked) (eIF-2-gamma Y)	C9WPN6	0.00917588	0.514
Casein kinase II subunit beta (CK II beta) (Phosvitin)	P67874	0.00924003	-0.375
Solute carrier family 22 member 23 (Ion transporter protein)	Q9QZG1	0.00929601	-0.406
Solute carrier family 2 member 6	D3ZLC4	0.00943111	1.67
Myosin phosphatase Rho interacting protein	A0A0G2JUR5	0.00953217	0.651
Solute carrier family 7 member 11	A0A8I6AB70	0.00967556	-0.546
Complex I assembly factor TMEM126B, mitochondrial (Transmembrane protein 126B)	B2RZD2	0.00972639	0.902
Myelin-associated glycoprotein (1B236) (Brain neuron cytoplasmic protein 3) (Sialic acid-binding Ig-like lectin 4a) (Siglec-4a)	P07722	0.00978768	-0.485
Solute carrier family 30, member 10	D3ZJB7	0.00987523	-1.56
Glutathione reductase (EC 1.8.1.7)	A0A8I6A0A3	0.00991068	-0.399
Ataxin-3 (EC 3.4.19.12) (Machado-Joseph disease protein 1 homolog)	O35815	0.0100747	-0.311
Malic enzyme	A0A8I6AK15	0.010142	-0.284
RNA helicase (EC 3.6.4.13)	A0A0G2K283	0.0101684	-0.913
Solute carrier family 53 member 1 (Phosphate exporter SLC53A1)	A0A8I6ADR6	0.0103856	-0.463
SLC35A4 upstream open reading frame protein-like	A0A8I6AAF6	0.010406	0.935
Volume-regulated anion channel subunit LRRC8A (Leucine-rich repeat-containing protein 8A)	Q4V8I7	0.0104992	-0.344
Citramalyl-CoA lyase, mitochondrial (EC 4.1.3.25) ((3S)-malyl-CoA thioesterase) (EC 3.1.2.30) (Beta-methylmalate synthase) (EC 2.3.3.-) (Citrate lyase subunit beta-like protein, mitochondrial) (Citrate lyase beta-like) (Malate synthase) (EC 2.3.3.9)	Q5I0K3	0.0105435	-0.446
Phagosome assembly factor 1	A0A0G2JWC6	0.0105751	2.02
Sperm flagellar protein 2 (Protein KPL2)	Q9R095	0.0105996	-1.95
Syntaphilin	A0A8I5ZUF6	0.0107055	1.31
Pleckstrin and Sec7 domain containing 2	D4ACB6	0.0107651	-0.454
Upstream binding protein 1	A0A8I6GFC7	0.0108214	-0.471
Intraflagellar transport protein 81 homolog (Carnitine deficiency-associated protein expressed in ventricle 1) (CDV-1)	P83829	0.0110763	-0.351
Alpha-1-inhibitor III	A0A0G2K926	0.0112991	1.59
Neurexophilin and PC-esterase domain family, member 5-like 1	D4AAD0	0.0113019	-0.863
Mitochondrial import inner membrane translocase subunit TIM44	O35094	0.0113684	-0.522
Signal-regulatory protein beta 2	F1LW33	0.0114168	-4.52
Actin-binding LIM protein 2 (abLIM-2) (Actin-binding LIM protein family member 2)	Q6KC51	0.0114709	0.518
F-box only protein 9	Q5U2X1	0.0115675	-0.716
Sarcosine dehydrogenase, mitochondrial (SarDH) (EC 1.5.8.3)	Q64380	0.0115697	0.638
Protocadherin gamma subfamily A, 5	A0A8I6A862	0.0117622	0.616
CCN family member 3 (Cellular communication network factor 3) (Nephroblastoma-overexpressed gene protein homolog) (Protein NOV homolog) (NovH)	Q9QZQ5	0.0119362	-0.361
Mitochondrial fission regulator 2	B0K035	0.0121779	2.71
Globin a4 (Hemoglobin subunit beta)	A0A1K0H3R5	0.0123787	-3.16
Lysosomal cobalamin transport escort protein LMBD1 (LMBD1) (LMBR1 domain-containing protein 1)	Q6AZ61	0.0123903	0.647
Unconventional myosin-Vb (Myosin heavy chain myr 6)	P70569	0.0124214	-0.566
PX domain-containing protein kinase-like protein (Modulator of Na,K-ATPase) (MONaKA)	Q4FZZ1	0.0124234	-0.402
BRCA2 and CDKN1A interacting protein	D3ZB65	0.0124345	-0.365
Karyopherin subunit beta 1	F2Z3Q8	0.0129638	0.621
Mab-21 domain containing 2	D4ACS3	0.0130237	1.93
Argininosuccinate synthase (EC 6.3.4.5) (Citrulline--aspartate ligase)	P09034	0.0130848	-0.39
Complement component receptor 1-like protein (Antigen 5I2) (Complement regulatory protein Crry)	Q63135	0.0131407	-0.305
Tousled-like kinase 2	A0A8I5ZZQ4	0.0134181	-0.514
Leucine rich repeat containing 40	G3V7I7	0.01364	-0.362
Phosphatase and actin regulator 4	A0A8I6AJP4	0.0136774	0.429
Seipin (Bernardinelli-Seip congenital lipodystrophy type 2 protein homolog)	Q5FVJ6	0.0137545	-0.781
Potassium voltage-gated channel subfamily H member 3 (Brain-specific eag-like channel 1) (BEC1) (Ether-a-go-go-like potassium channel 2) (ELK channel 2) (rElk2) (Voltage-gated potassium channel subunit Kv12.2)	O89047	0.0137724	-1.22
Proline dehydrogenase (EC 1.5.5.2)	F1MAR6	0.0137789	0.751
Acid-sensing ion channel 2 (ASIC2) (Amiloride-sensitive brain sodium channel) (Amiloride-sensitive brain sodium channel 2) (Amiloride-sensitive cation channel 1, neuronal) (Amiloride-sensitive cation channel neuronal 1) (Brain sodium channel 1) (BNC1) (BNaC1) (Mammalian degenerin homolog) (MDEG)	Q62962	0.0138211	-0.814
Guanine nucleotide-binding protein subunit gamma	F2Z3T8	0.0138244	-0.673
Cd200 molecule	A0A1W2Q5Z8	0.0138983	4.28
Adenylate cyclase type 3 (EC 4.6.1.1) (ATP pyrophosphate-lyase 3) (Adenylate cyclase type III) (AC-III) (Adenylate cyclase, olfactive type) (Adenylyl cyclase 3) (AC3)	P21932	0.0139968	-0.437
Electron transfer flavoprotein subunit beta (Beta-ETF)	Q68FU3	0.0140056	-0.532
Apolipoprotein N	Q5M890	0.0140748	-0.493
Endonuclease domain containing 1	D3ZIP8	0.0141938	-0.37
MutS protein homolog 5	Q6MG62	0.0142163	0.609
Ribonuclease L	G3V915	0.0142954	2.35
Glutaryl-CoA dehydrogenase, mitochondrial (EC 1.3.8.6)	A0A8I5ZN89	0.0147756	0.457
Claudin-11	Q99P82	0.0147817	-1.33
Solute carrier family 35, member F1	D3ZFM3	0.0150127	-0.573
Cell division control protein 42 homolog (EC 3.6.5.2)	Q8CFN2	0.0150648	-0.465
RT1 class Ia, locus A2	A0A0G2K4S5	0.0151628	2.03
Ferritin	A0A8I6A564	0.0152034	-0.88
F-box/SPRY domain-containing protein 1 (F-box only protein 45)	P0CH38	0.0153187	0.333
Thymocyte nuclear protein 1	Q6P3E0	0.0153541	-1.15
DNA-directed RNA polymerase II subunit GRINL1A (DNA-directed RNA polymerase II subunit M) (Glutamate receptor-like protein 1A)	Q91XQ4	0.0154583	0.745
E3 ubiquitin ligase Rnf157 (EC 2.3.2.27) (RING finger protein 157) (RING-type E3 ubiquitin transferase Rnf157)	M0R5D6	0.0156876	0.873
UDP-N-acetylglucosamine pyrophosphorylase 1	D3ZF39	0.0157172	-0.277
AHNAK nucleoprotein	A0A8I6AAE1	0.0158261	-0.525
Amyloid protein-binding protein 2 (Amyloid beta precursor protein-binding protein 2) (APP-BP2)	A5HK05	0.015904	-0.407
Sphingosine 1-phosphate receptor 5 (S1P receptor 5) (S1P5) (Endothelial differentiation G-protein-coupled receptor 8) (Nerve growth factor-regulated G-protein-coupled receptor 1) (NRG-1) (Sphingosine 1-phosphate receptor Edg-8) (S1P receptor Edg-8)	Q9JKM5	0.0161525	-1.51
Synaptotagmin 3	A0A0G2JSR2	0.016238	-0.592
SPARC/osteonectin, cwcv and kazal like domains proteoglycan 3	A0A8I6AMA2	0.0163755	-0.598
Rho GTPase-activating protein 26 (Rho-type GTPase-activating protein 26)	A0A8I6AAB3	0.0170383	-0.429
TBC1 domain containing kinase	A0A0G2K9Q0	0.0171103	-0.252
Serine/threonine-protein kinase RIO3 (EC 2.7.11.1)	A0A8I5ZZZ6	0.0171816	-0.567
mRNA m(6)A methyltransferase (EC 2.1.1.348)	F7FFC6	0.0172406	-0.403
Myosin-11 (Myosin heavy chain 11) (Myosin heavy chain, smooth muscle isoform) (SMMHC)	Q63862	0.0174169	0.516
Golgi reassembly-stacking protein 1 (Golgi peripheral membrane protein p65) (Golgi reassembly-stacking protein of 65 kDa) (GRASP65)	O35254	0.0175961	0.321
Protein CASP	F1M8J7	0.0179319	1.44
HECT-type E3 ubiquitin transferase (EC 2.3.2.26)	A0A0G2JUC9	0.0179612	0.288
Protocadherin 19	A0A0G2K8I5	0.0181231	-0.462
Glycophorin-A	A0A8I5Y7J0	0.0182263	1.39
Glutaredoxin-like protein	G3V7R5	0.0182618	-1.34
Nucleolar protein 6	A0A096MKG2	0.0183629	1.15
Multifunctional fusion protein [Includes: Synaptosomal-associated protein 25 (SNAP-25); Synaptosomal-associated protein]	F8WG75	0.0185569	-0.468
Pyruvate kinase PKLR (EC 2.7.1.40) (L-PK) (Pyruvate kinase isozymes L/R)	P12928	0.0186269	0.809
CKLF-like MARVEL transmembrane domain containing 5	A0A096MJN8	0.0187432	-0.458
tRNA (guanine(37)-N1)-methyltransferase (EC 2.1.1.228) (M1G-methyltransferase) (tRNA [GM37] methyltransferase) (tRNA methyltransferase 5 homolog)	A0A0G2JU45	0.0188801	-0.561
Glutathione synthetase (GSH synthetase) (GSH-S) (EC 6.3.2.3) (Glutathione synthase)	P46413	0.019183	0.328
Dynein, axonemal, heavy chain 2	A0A0G2JYL5	0.0191841	2.35
Ras interacting protein 1	A0A8L2QHS0	0.0197139	0.241
RIKEN cDNA 5730409E04Rik gene	D3ZVC1	0.0198727	-0.614
C1q and TNF related 4 (C1q and tumor necrosis factor related protein 4)	B5DF52	0.0200921	-0.449
Somatostatin receptor type 2 (SS-2-R) (SS2-R) (SS2R) (SRIF-1)	P30680	0.0201163	-0.333
Fraser extracellular matrix complex subunit 1	A0A8I6AIZ0	0.0202385	-1.27
Large ribosomal subunit protein eL34 (60S ribosomal protein L34)	B2RZD4	0.0206339	-0.484
AP-5 complex subunit beta-1 (Adaptor-related protein complex 5 beta subunit) (Beta5)	D3ZVB0	0.0206545	0.727
Mediator of RNA polymerase II transcription subunit 4 (Mediator complex subunit 4)	Q561Q8	0.0206863	0.337
Protein FAM110B	Q5BJX5	0.0207748	0.798
Prostaglandin G/H synthase 2 (EC 1.14.99.1) (Cyclooxygenase-2) (COX-2) (PHS II) (Prostaglandin H2 synthase 2) (PGH synthase 2) (PGHS-2) (Prostaglandin-endoperoxide synthase 2)	P35355	0.0208827	0.659
Tubulin alpha-1A chain (EC 3.6.5.-) (Alpha-tubulin 1) (Tubulin alpha-1 chain) [Cleaved into: Detyrosinated tubulin alpha-1A chain]	P68370	0.0211594	-0.666
CAP-GLY domain containing linker protein 2	A0A0G2JZF2	0.0212295	-0.36
Par-6 family cell polarity regulator beta	D4A2F2	0.0213591	-0.589
Dehydrogenase/reductase 11	G3V978	0.0214185	0.477
PHD finger-like domain-containing protein 5A (PHD finger-like domain protein 5A) (Splicing factor 3B-associated 14 kDa protein) (SF3b14b)	P83871	0.0215286	0.758
Slingshot protein phosphatase 2	A0A8I6APG2	0.0216896	-0.393
Endophilin-B2 (SH3 domain-containing GRB2-like protein B2)	A0A8I6GHN4	0.0221462	-0.6
RasGEF domain family, member 1A	A0A8I6G621	0.0221504	-0.395
Ig gamma-1 chain C region	P20759	0.0225238	-1.4
Serpin family E member 2	A0A0G2K2I7	0.0225412	-0.796
La-related protein 7 (La ribonucleoprotein domain family member 7)	Q5XI01	0.0225521	-0.242
Sodium/calcium exchanger 1 (Na(+)/Ca(2+)-exchange protein 1) (Solute carrier family 8 member 1)	Q01728	0.022585	-0.451
BET1-like protein (Golgi SNARE with a size of 15 kDa) (GOS-15) (GS15) (Vesicle transport protein GOS15)	O35152	0.0226399	-0.783
Xylulose kinase (Xylulokinase) (EC 2.7.1.17)	Q3MIF4	0.0226461	0.454
Zinc finger CCHC-type containing 17	A0A8I5ZJN0	0.0228394	1.32
Bardet-Biedl syndrome 7	A0A8I5ZN21	0.0228444	-0.332
PPFIA binding protein 2	A0A0G2K383	0.0235004	0.257
Hemoglobin subunit beta	A0A8I6AUL4	0.0235147	0.942
Glial fibrillary acidic protein (GFAP)	P47819	0.0235908	1.37
UDP-glucose glycoprotein glucosyltransferase 2	A0A8I6GM60	0.0237234	-0.594
Phosphopantothenoylcysteine decarboxylase	A0A0G2KAU5	0.0239629	-0.401
Reticulon 4 interacting protein 1	B2GUZ6	0.0240205	0.476
Amyloid beta precursor protein binding family A member 1	A0A8I6A9Y2	0.0241284	-0.612
Kelch-like family member 18	A0A8I5ZLS4	0.0241306	0.379
Formin-like 2	A0A8I6AKV5	0.0245931	-0.438
Large ribosomal subunit protein eL22 (60S ribosomal protein L22)	P47198	0.0246224	-0.546
Rap guanine nucleotide exchange factor 3 (Exchange factor directly activated by cAMP 1) (Exchange protein directly activated by cAMP 1) (EPAC 1) (cAMP-regulated guanine nucleotide exchange factor I) (cAMP-GEFI)	Q9Z1C8	0.0246851	0.319
ADP-ribosylation factor-like protein 6-interacting protein 4 (ARL-6-interacting protein 4) (Aip-4) (Splicing factor SRrp37)	Q4V8I5	0.0248811	-0.665
Short/branched chain specific acyl-CoA dehydrogenase, mitochondrial (SBCAD) (EC 1.3.8.5) (2-methyl branched chain acyl-CoA dehydrogenase) (2-MEBCAD) (2-methylbutyryl-coenzyme A dehydrogenase) (2-methylbutyryl-CoA dehydrogenase)	P70584	0.0249371	0.61
Phosphatidylinositol 4-kinase type 2-alpha (EC 2.7.1.67) (55 kDa type II phosphatidylinositol 4-kinase) (Phosphatidylinositol 4-kinase type II-alpha)	Q99M64	0.0250497	-0.287
Zinc finger TRAF-type-containing protein 1 (Cysteine and histidine-rich protein 1)	P0DW89	0.0250688	-0.361
Cilia- and flagella-associated protein 20 (Gene trap locus 3 protein homolog)	Q499T7	0.0250873	-0.428
Synaptotagmin-13 (Synaptotagmin XIII) (SytXIII)	Q925B5	0.0251816	-0.395
Double C2-like domain-containing protein alpha (Doc2-alpha)	P70611	0.0253298	-0.884
Phospholipase D2 (PLD 2) (rPLD2) (EC 3.1.4.4) (Choline phosphatase 2) (PLD1C) (Phosphatidylcholine-hydrolyzing phospholipase D2)	P70498	0.0253941	-0.28
Uncharacterized protein	A0A8I6AAP2	0.025416	-0.365
Transmembrane protein 161B	A0A8I5Y238	0.0256482	-0.38
Heat shock 70 kDa protein 4	A0A8I5ZTY1	0.0257331	2.56
Kelch-like protein 3	F1LZ52	0.0257371	-0.301
Unconventional myosin-XVIIIa	D3ZFD0	0.0259536	-0.41
ATP-binding cassette subfamily C member 4 (EC 7.6.2.-) (EC 7.6.2.2) (EC 7.6.2.3) (Multidrug resistance-associated protein 4)	F1M3J4	0.0259988	-0.405
Gem (nuclear organelle) associated protein 6	G3V972	0.0260184	0.564
Death-associated protein kinase 3 (DAP kinase 3) (EC 2.7.11.1) (DAP-like kinase) (Dlk) (MYPT1 kinase) (ZIP-kinase)	O88764	0.026021	0.576
3-oxoacyl-[acyl-carrier-protein] reductase (EC 1.1.1.100) (3-ketoacyl-[acyl-carrier-protein] reductase beta subunit) (KAR beta subunit) (Carbonyl reductase family member 4) (CBR4) (Quinone reductase CBR4) (EC 1.6.5.10)	Q7TS56	0.0261374	-0.461
Huntingtin-associated protein 1 (HAP-1)	P54256	0.026153	-0.29
trans-L-3-hydroxyproline dehydratase (EC 4.2.1.77)	D3ZV91	0.0265826	0.481
ubiquitinyl hydrolase 1 (EC 3.4.19.12)	A0A0G2QC35	0.0268016	-0.538
Semaphorin 6A	D3ZAG0	0.0269426	-0.722
Ras-related protein Rab-7L1 (Rab-7-like protein 1) (Ras-related protein Rab-29)	Q63481	0.0272664	-0.395
phosphatidate phosphatase (EC 3.1.3.4)	F7FDH2	0.0273759	0.318
Coiled-coil domain-containing protein 91 (GGA-binding partner)	Q6AY97	0.0275874	-0.24
m7GpppX diphosphatase (EC 3.6.1.59)	A0A8J8XPQ6	0.0276462	-0.809
Adipogenesis associated, Mth938 domain containing	A0A8I6AGT5	0.0277613	-0.37
Acidic leucine-rich nuclear phosphoprotein 32 family member	A0A8I5ZVJ3	0.0279649	0.389
Apolipoprotein D (Apo-D) (ApoD)	P23593	0.0283082	0.418
Frizzled-2 (Fz-2) (rFz2)	Q08464	0.0285174	-0.457
Tetraspanin	B0BN23	0.0285551	-0.513
Intraflagellar transport protein 22 homolog (Rab-like protein 5)	Q5FVJ7	0.02886	-0.334
RAB3 GTPase activating non-catalytic protein subunit 2	D4ABP4	0.0288983	-0.776
Maleylacetoacetate isomerase (MAAI) (EC 5.2.1.2) (GSTZ1-1) (Glutathione S-transferase zeta 1) (EC 2.5.1.18)	P57113	0.0289151	-0.518
Adhesion G protein-coupled receptor B2	A0A0G2K6N2	0.0290834	-0.38
DNA-directed RNA polymerase subunit (EC 2.7.7.6)	E9PTB6	0.0291142	-0.395
Peptide chain release factor 1-like, mitochondrial (Mitochondrial translational release factor 1-like)	Q4V7E5	0.0292473	-0.389
Kininogen 2	A0A8I6AXR2	0.029456	0.664
Synaptic vesicle 2-related protein (SV2-related protein)	Q9Z2I7	0.0295384	-0.289
Tyrosine-protein kinase JAK2 (EC 2.7.10.2) (Janus kinase 2) (JAK-2)	Q62689	0.0296473	-0.368
Contactin-associated protein like 5-3 (Cell recognition molecule Caspr5-3) (Cell recognition molecule Caspr5c) (Contactin-associated protein-like 5c)	Q0V8T4	0.0296596	-0.364
Syntaxin-2 (Epimorphin)	P50279	0.0298228	-1.23
Mitochondrial fission 1 protein (FIS1 homolog) (rFis1) (Tetratricopeptide repeat protein 11) (TPR repeat protein 11)	P84817	0.0299976	0.246
Neuferricin (Cytochrome b5 domain-containing protein 2)	Q6AY62	0.0300426	-0.277
Ubiquitin carboxyl-terminal hydrolase 11 (EC 3.4.19.12) (Deubiquitinating enzyme 11) (Ubiquitin thioesterase 11) (Ubiquitin-specific-processing protease 11)	Q5D006	0.0301459	-0.328
Pleckstrin and Sec7 domain containing	A0A8I6AIQ4	0.0302331	-0.596
Interferon regulatory factor 3	F7EXX5	0.0302808	0.663
RAS protein activator like 1	D3ZHY9	0.0302902	-0.651
TOM1-like protein 1 (Src-activating and signaling molecule protein) (Target of Myb-like protein 1)	F1LM81	0.0305842	-0.524
Reelin (EC 3.4.21.-)	P58751	0.0305938	-0.228
F-box/LRR-repeat protein 15	D4ABB4	0.0307015	-0.269
Hypoxia up-regulated protein 1	A0A8J8XLC6	0.0309619	0.636
Elongator complex protein 5 (Dermal papilla-derived protein 6 homolog) (Retinoic acid-induced protein 12)	Q6IUP3	0.0312458	-0.435
Mitoguardin 2 (Protein FAM73B)	A0A0G2KAE6	0.0318449	0.297
N-sulfoglucosamine sulfohydrolase	A0A8I5ZZ84	0.0318793	0.589
Protein CMSS1 (Cms1 ribosomal small subunit homolog)	Q5FVR6	0.0319227	-0.979
Protein C-mannosyl-transferase DPY19L1 (EC 2.4.1.-) (Dpy-19-like protein 1) (Protein dpy-19 homolog 1)	D4AD75	0.0319723	-0.406
Neuronal pentraxin receptor	O35764	0.0319985	-0.366
Glutathione S-transferase omega-1 (GSTO-1) (EC 2.5.1.18) (Glutathione S-transferase omega 1-1) (GSTO 1-1) (Glutathione-dependent dehydroascorbate reductase) (EC 1.8.5.1) (Monomethylarsonic acid reductase) (MMA(V) reductase) (EC 1.20.4.2) (S-(Phenacyl)glutathione reductase) (SPG-R)	Q9Z339	0.0320085	-0.283
Pleckstrin and Sec7 domain containing 3	A0A8I5Y8H6	0.0320272	-0.273
Cullin 1	A0A8I5Y0H0	0.0322462	-1.44
Replication factor C subunit 3	Q5M830	0.0323107	-0.457
Plectin (PCN) (PLTN) (Plectin-1)	P30427	0.0324352	0.529
protein-tyrosine-phosphatase (EC 3.1.3.48)	A0A8I5ZW41	0.0325389	-0.422
Presenilin-1 (PS-1) (EC 3.4.23.-) (Protein S182) [Cleaved into: Presenilin-1 NTF subunit; Presenilin-1 CTF subunit; Presenilin-1 CTF12 (PS1-CTF12)]	P97887	0.0325422	-0.364
Unc-119 lipid binding chaperone B	A0A0G2K351	0.0325851	-0.554
ADP-ribosylation factor 6 (EC 3.6.5.2)	P62332	0.0327164	-0.458
8-oxo-dGDP phosphatase NUDT18 (EC 3.6.1.58) (2-hydroxy-dADP phosphatase) (7,8-dihydro-8-oxoguanine phosphatase) (Nucleoside diphosphate-linked moiety X motif 18) (Nudix motif 18)	Q641Y7	0.0327958	-0.367
High mobility group box 3	A0A0G2JVF5	0.0331431	-0.41
Ig-like domain-containing protein	A0A8I6ALW9	0.03337	-1.03
Target of EGR1, exonuclease	A0A0G2JZE8	0.0333861	-0.748
Zinc finger, MIZ-type containing 2	A0A0G2JUU0	0.0336231	0.472
1-phosphatidylinositol 4,5-bisphosphate phosphodiesterase delta-1 (EC 3.1.4.11) (Phosphoinositide phospholipase C-delta-1) (Phospholipase C-III) (PLC-III) (Phospholipase C-delta-1) (PLC-delta-1)	P10688	0.0338798	-0.433
Glutamine amidotransferase-like class 1 domain-containing protein 1 (Parkinson disease 7 domain-containing protein 1)	M0R4Z8	0.0341399	-0.346
Phosphodiesterase (EC 3.1.4.-)	A0A8I6A5L2	0.0341664	-0.733
phosphoenolpyruvate carboxykinase (GTP) (EC 4.1.1.32)	A0A8I6AH39	0.0342376	-0.22
SIX homeobox 5	A0A0G2K7K3	0.0343333	1.47
5-hydroxytryptamine receptor 1B (5-HT-1B) (5-HT1B) (Serotonin receptor 1B)	P28564	0.0345557	-0.452
Leucine-rich repeat transmembrane neuronal protein 2 (Leucine-rich repeat neuronal 2 protein)	D4A7P2	0.0345576	-0.619
TBC1 domain family member 24	A0A0G2K5B0	0.0349441	-0.446
Stum, mechanosensory transduction mediator homolog	A0A8I6ATN0	0.0351401	-0.51
Guanine nucleotide-binding protein G(I)/G(S)/G(O) subunit gamma-8 (Gamma-9)	P63077	0.0352362	-0.385
SPARC-like protein 1 (Matrix glycoprotein Sc1)	P24054	0.0353514	0.271
Neurexin-2 (Neurexin II-alpha) (Neurexin-2-alpha)	Q63374	0.035589	-0.365
E3 ubiquitin-protein ligase MGRN1 (EC 2.3.2.27) (Mahogunin RING finger protein 1) (RING-type E3 ubiquitin transferase MGRN1)	Q5XIQ4	0.0359607	-0.225
Microtubule-actin cross-linking factor 1 (Actin cross-linking family 7)	D3ZHV2	0.0360507	0.267
Gap junction protein	A0A8I5ZPD7	0.0363173	-0.668
TNFAIP3 interacting protein 1	D3ZHV1	0.0364669	-0.391
Serine/threonine-protein kinase 16 (EC 2.7.11.1) (Myristoylated and palmitoylated serine/threonine-protein kinase) (MPSK) (Protein kinase PKL12) (TGF-beta-stimulated factor 1) (TSF-1) (Tyrosine-protein kinase STK16) (EC 2.7.10.2)	P57760	0.0365145	-0.325
Mitogen-activated protein kinase kinase kinase 7 (EC 2.7.11.25)	P0C8E4	0.0365963	0.251
Inositol 1,4,5-triphosphate receptor associated 2	F1LXR9	0.036599	1.31
CDK2-associated and cullin domain-containing protein 1	Q5XI53	0.0366204	0.524
Metallo-beta-lactamase domain-containing protein 1 (EC 3.1.27.-) (Endoribonuclease MBLAC1)	Q6AYD1	0.0366654	0.479
Ankyrin-repeat and fibronectin type III domain containing 1	A0A8I5ZLK6	0.0367626	-0.701
Myelin-associated oligodendrocyte basic protein	Q63327	0.0369284	-1.28
Synaptotagmin-5 (Synaptotagmin IX) (Synaptotagmin V) (SytV)	P47861	0.0369767	-0.543
Guanine nucleotide-binding protein subunit gamma	A0A8I6AF64	0.0371039	-0.672
GATOR2 complex protein WDR24	A0A8I6AND7	0.0372242	-0.352
D-aminoacyl-tRNA deacylase (EC 3.1.1.96)	B0K034	0.0377641	0.52
Tetraspanin	A0A0G2JY11	0.0379156	-0.26
Copine 3	D3ZLA3	0.0379688	-0.5
Mitochondrial-processing peptidase subunit alpha (Alpha-MPP) (Inactive zinc metalloprotease alpha) (P-55)	P20069	0.0379863	-0.22
Sodium channel protein type 3 subunit alpha (Sodium channel protein brain III subunit alpha) (Sodium channel protein type III subunit alpha) (Voltage-gated sodium channel subtype III) (Voltage-gated sodium channel subunit alpha Nav1.3)	P08104	0.0380111	-0.454
Transmembrane protein 130	F1LMW0	0.0380509	-0.249
GRIP and coiled-coil domain containing 1	D3ZPA1	0.0381576	-0.302
Phosphatidylinositol glycan anchor biosynthesis class U protein (Cell division cycle protein 91-like 1) (Protein CDC91-like 1) (GPI transamidase component PIG-U) (Liver regeneration-related protein LRRGT00059)	Q8CHJ1	0.0382024	-0.553
Calpain 5	A0A0G2JYD8	0.0384824	-0.464
Monocarboxylate transporter 1 (MCT 1) (Solute carrier family 16 member 1)	P53987	0.0385186	-0.456
RING-type E3 ubiquitin transferase (EC 2.3.2.27)	A0A0G2K9L3	0.0387637	-0.402
WD repeat domain 17	A0A0G2JWF6	0.0387672	-0.423
Leucine-rich repeat-containing protein 4 (Netrin-G2 ligand) (NGL-2)	Q45R42	0.0387724	-0.397
non-specific serine/threonine protein kinase (EC 2.7.11.1)	A0A0G2KAS8	0.0392288	-0.402
Cytosolic iron-sulfur assembly component 2A	A0A8I6AST8	0.0392707	0.428
ADAM metallopeptidase domain 23	A0A8I6AMQ9	0.0392708	-0.347
DNA-directed RNA polymerase subunit beta (EC 2.7.7.6)	G3V8Y5	0.0394315	-0.315
Polyunsaturated fatty acid lipoxygenase ALOX15 (12/15-lipoxygenase) (Arachidonate 12-lipoxygenase, leukocyte-type) (12-LOX) (EC 1.13.11.31) (Arachidonate 15-lipoxygenase) (15-LOX) (EC 1.13.11.33) (Arachidonate omega-6 lipoxygenase) (Hepoxilin A3 synthase Alox15) (EC 1.13.11.-) (Linoleate 13S-lipoxygenase) (EC 1.13.11.12)	Q02759	0.0395449	1.03
Protein tyrosine phosphatase type IVA 1 (EC 3.1.3.48) (Protein-tyrosine phosphatase 4a1) (Protein-tyrosine phosphatase of regenerating liver 1) (PRL-1)	Q78EG7	0.0396377	-0.563
Hepatoma-derived growth factor (HDGF)	Q8VHK7	0.0397411	0.253
Protein kinase C gamma type (PKC-gamma) (EC 2.7.11.13)	P63319	0.0399253	-0.294
Synaptotagmin-7 (Protein Syt7) (Synaptotagmin VII) (SytVII)	Q62747	0.0403929	-0.386
Caspase-9	Q9JHK1	0.0404008	-0.352
DCN1-like protein 5 (DCUN1 domain-containing protein 5) (Defective in cullin neddylation protein 1-like protein 5) (Squamous cell carcinoma-related oncogene 5)	Q5PPL2	0.0406461	-0.472
Sodium-dependent proline transporter (Solute carrier family 6 member 7)	P28573	0.0407375	-0.463
ElaC ribonuclease Z 1	D3ZB91	0.0408258	-0.349
Semaphorin 4A	F7F3I7	0.0408696	-0.278
Receptor-type tyrosine-protein phosphatase alpha (EC 3.1.3.48)	A0A0G2JVR0	0.0411582	-0.422
WD repeat domain phosphoinositide-interacting protein 4 (WIPI-4) (WD repeat-containing protein 45)	Q5U2Y0	0.0415638	-0.287
H/ACA ribonucleoprotein complex non-core subunit NAF1	Q52KK4	0.0417259	0.716
Thioredoxin reductase 1, cytoplasmic (TR) (EC 1.8.1.9) (NADPH-dependent thioredoxin reductase) (Peroxidase TXNRD1) (EC 1.11.1.2) (Thioredoxin reductase TR1)	O89049	0.0417437	-0.235
Gamma-aminobutyric acid receptor subunit beta-1 (GABA(A) receptor subunit beta-1) (GABAAR subunit beta-1)	P15431	0.0418953	-0.441
RNA polymerase III subunit E	A0A8I5ZZA4	0.0419723	-0.331
Pyrroline-5-carboxylate reductase 2 (P5C reductase 2) (P5CR 2) (EC 1.5.1.2)	Q6AY23	0.0420167	-0.263
Kinesin family member 5A	A0A0G2K0Q2	0.0425055	0.486
Retinol dehydrogenase 13	D3ZFR9	0.0426346	0.443
tryptophan--tRNA ligase (EC 6.1.1.2) (Tryptophanyl-tRNA synthetase)	A0A8I6ANK9	0.0427941	-0.41
Neurofilament heavy chain	A0A8I6APA7	0.0428609	1.96
Dynein 2 intermediate chain 2	A0A0G2QC64	0.0430387	-0.712
IQ and AAA domain-containing protein 1-like (Protein IQCA1P1)	Q6AXQ7	0.0431137	0.533
Ankyrin repeat and LEM domain-containing protein 2 (LEM domain-containing protein 4) (Liver regeneration-related protein LRRG057)	Q7TP65	0.0431606	0.223
Fibronectin leucine rich transmembrane protein 1	D4AC39	0.0431678	-0.259
Peroxisomal membrane protein PEX13 (Peroxin-13)	D4A2Y9	0.0432961	-0.429
Dynamin-like 120 kDa protein, mitochondrial (EC 3.6.5.5)	A0A8I6A517	0.0433873	0.918
N-acylneuraminate cytidylyltransferase (EC 2.7.7.43) (CMP-N-acetylneuraminic acid synthase) (CMP-NeuNAc synthase)	P69060	0.043677	-0.324
Transmembrane protein 132A (GRP78-binding protein) (HSPA5-binding protein 1)	Q80WF4	0.043813	-0.372
Large ribosomal subunit protein eL21 (60S ribosomal protein L21)	F1LWH4	0.0438785	-0.912
Flavin-containing monooxygenase 1 (EC 1.14.13.148) (EC 1.14.13.8) (Dimethylaniline monooxygenase [N-oxide-forming] 1) (Dimethylaniline oxidase 1) (Hepatic flavin-containing monooxygenase 1) (FMO 1) (Trimethylamine monooxygenase)	P36365	0.0439415	0.721
Malignant T-cell-amplified sequence 1 (MCT-1)	Q4G009	0.0441661	-0.202
DnaJ homolog subfamily C member 27 (Rab and DnaJ domain-containing protein)	Q6IML7	0.0444876	-0.399
Protein phosphatase Slingshot homolog 3 (EC 3.1.3.16) (EC 3.1.3.48) (SSH-like protein 3) (SSH-3L)	Q5XIS1	0.0444909	-0.26
Keratin, type I cytoskeletal 10 (Cytokeratin-10) (CK-10) (Keratin-10) (K10) (Type I keratin Ka10)	Q6IFW6	0.0447179	-0.689
Voltage-dependent L-type calcium channel subunit beta-1 (Calcium channel voltage-dependent subunit beta 1)	A0A0G2K4U4	0.0447997	-1.55
Sodium-dependent neutral amino acid transporter SLC6A17 (Sodium-dependent neurotransmitter transporter NTT4) (Solute carrier family 6 member 17)	P31662	0.0451591	-0.49
alanine transaminase (EC 2.6.1.2)	A0A0G2JV84	0.0451642	-0.374
G protein-activated inward rectifier potassium channel 3 (GIRK-3) (Inward rectifier K(+) channel Kir3.3) (Potassium channel, inwardly rectifying subfamily J member 9)	Q63511	0.0454403	-0.284
Lysosome membrane protein 2 (85 kDa lysosomal membrane sialoglycoprotein) (LGP85) (CD36 antigen-like 2) (Lysosome membrane protein II) (LIMP II) (Scavenger receptor class B member 2) (CD antigen CD36)	P27615	0.0455762	-0.218
HBS1-like protein (EC 3.6.5.-)	Q6AXM7	0.0456743	-0.223
F-box only protein 6 (F-box only protein 6b) (F-box protein that recognizes sugar chains 2) (F-box/G-domain protein 2)	Q923V4	0.0457099	-0.295
Inter-alpha-trypsin inhibitor heavy chain 5	A0A8I5ZZF0	0.045728	0.258
Nibrin (Nijmegen breakage syndrome protein 1 homolog)	Q9JIL9	0.0458647	0.423
General transcription and DNA repair factor IIH helicase/translocase subunit XPB (TFIIH subunit XPB) (EC 5.6.2.4) (DNA 3'-5' helicase/translocase XPB) (DNA excision repair protein ERCC-3)	Q4G005	0.046055	-0.277
Cytoplasmic linker associated protein 1	F1LNR0	0.0461362	0.902
Iron-responsive element-binding protein 2 (IRE-BP 2) (Iron regulatory protein 2) (IRP2)	Q62751	0.0462061	0.259
Mitochondrial ribosomal protein S27	A0A8I5ZNY6	0.0462232	-0.221
Glycerophosphodiester phosphodiesterase domain containing 2	D3Z9K9	0.046229	-0.452
Pyridoxal kinase (EC 2.7.1.35) (Pyridoxine kinase)	A0A8I6AAM1	0.0462374	-0.437
glutaminase (EC 3.5.1.2)	A0A0G2KAN7	0.0462932	0.455
Purine rich element binding protein B	A0A8I5ZZX6	0.0465114	-3.8
Calponin	D3ZRX9	0.0466287	0.527
tRNA N6-adenosine threonylcarbamoyltransferase, mitochondrial (EC 2.3.1.234) (N6-L-threonylcarbamoyladenine synthase) (t(6)A synthase) (O-sialoglycoprotein endopeptidase-like protein 1) (t(6)A37 threonylcarbamoyladenosine biosynthesis protein Osgepl1) (tRNA threonylcarbamoyladenosine biosynthesis protein Osgepl1)	Q4V7F3	0.0467042	-0.423
Solute carrier family 23 member 2 (Na(+)/L-ascorbic acid transporter 2) (Sodium-dependent vitamin C transporter 2)	Q9WTW8	0.0467865	-0.244
Integral membrane protein 2B (Immature BRI2) (imBRI2) (Transmembrane protein BRI) (Bri) [Cleaved into: BRI2, membrane form (Mature BRI2) (mBRI2); BRI2 intracellular domain (BRI2 ICD); BRI2C, soluble form; Bri23 peptide (Bri2-23) (ABri23) (C-terminal peptide) (P23 peptide)]	Q5XIE8	0.0468687	-0.39
Cortactin	A0A140TAH0	0.0469698	-0.798
ATP-dependent RNA helicase DDX1 (EC 3.6.4.13) (DEAD box protein 1)	Q641Y8	0.0471921	-0.298
Dihydrolipoamide acetyltransferase component of pyruvate dehydrogenase complex (EC 2.3.1.-)	A0A8I5XWB5	0.0474357	-1.56
Hydroxyacyl-coenzyme A dehydrogenase, mitochondrial (HCDH) (EC 1.1.1.35) (Medium and short-chain L-3-hydroxyacyl-coenzyme A dehydrogenase) (Short-chain 3-hydroxyacyl-CoA dehydrogenase)	Q9WVK7	0.0475445	0.28
Coiled-coil-helix-coiled-coil-helix domain containing protein 2-like 2	D3ZTR5	0.0479192	1.11
Small nuclear ribonucleoprotein Sm D2 (Sm-D2) (snRNP core protein D2)	A0A8I5ZR44	0.0479242	-0.416
Transcription factor CP2	A0A0G2JTJ9	0.047982	-0.404
BRISC and BRCA1-A complex member 1 (Mediator of RAP80 interactions and targeting subunit of 40 kDa) (New component of the BRCA1-A complex)	Q5XIJ6	0.0481009	-0.263
Anamorsin (Cytokine-induced apoptosis inhibitor 1) (Fe-S cluster assembly protein DRE2 homolog)	Q5XID1	0.0482107	0.347
Sodium/bile acid cotransporter 4 (Na(+)/bile acid cotransporter 4) (Solute carrier family 10 member 4)	Q5PT56	0.0485572	-0.359
Mitochondrial ribosomal protein S18C	D4A4V1	0.0486138	0.855
Ras-related C3 botulinum toxin substrate 1 (EC 3.6.5.2) (p21-Rac1)	Q6RUV5	0.0487321	-0.344
SLIT and NTRK-like family, member 2	D3ZK41	0.0489116	-0.242
G protein-coupled receptor kinase 6 (EC 2.7.11.16) (G protein-coupled receptor kinase GRK6)	P97711	0.0489155	-0.31
ubiquitinyl hydrolase 1 (EC 3.4.19.12)	D3Z8K5	0.0489473	-0.45
Dual specificity protein phosphatase 15 (EC 3.1.3.16) (EC 3.1.3.48)	B4F7B7	0.0491744	-0.305
Muscarinic acetylcholine receptor M2	P10980	0.0494317	-0.727
Adenylate kinase 5	M0R7U1	0.0496024	-0.292
Phospholipase D1 (PLD 1) (rPLD1) (EC 3.1.4.4) (Choline phosphatase 1) (Phosphatidylcholine-hydrolyzing phospholipase D1)	P70496	0.0496375	-0.47
Kininogen 1	F7EUK4	0.04966	0.76
Chronophin (EC 3.1.3.16) (EC 3.1.3.74) (Pyridoxal phosphate phosphatase) (PLP phosphatase) (Reg I-binding protein 1)	Q8VD52	0.0496748	-0.353
Phosphatase and actin regulator 3 (Scaffold-associated PP1-inhibiting protein) (Scapinin)	Q6RFY2	0.0496902	-0.418
Spliceosome-associated protein CWC15 homolog	Q5BJP2	0.0496906	0.559
Adipose-secreted signaling protein	A0A8I6AR33	0.0497853	-0.392
MAP kinase-interacting serine/threonine-protein kinase 1 (EC 2.7.11.1) (MAP kinase signal-integrating kinase 1) (MAPK signal-integrating kinase 1) (Mnk1)	Q4G050	0.0500404	-0.513
Low density lipoprotein receptor adapter protein 1 (Autosomal recessive hypercholesterolemia protein homolog)	D3ZAR1	0.0500802	0.349
Receptor expression-enhancing protein 6 (Polyposis locus protein 1-like 1)	Q5XI60	0.0501864	-0.392
Contactin-6 (Neural recognition molecule NB-3)	P97528	0.0503396	-0.722
BMP/retinoic acid-inducible neural-specific protein 2	Q8K1M8	0.0504015	-0.267
Transmembrane protein 41B	Q5FVN2	0.0505045	-0.449
LisH domain-containing protein ARMC9	A1A5P5	0.050688	-0.292
Neuronal cell adhesion molecule	A0A0G2JW27	0.0507079	-0.411
Receptor-type tyrosine-protein phosphatase S (R-PTP-S) (EC 3.1.3.48) (Leukocyte common antigen-related protein-tyrosine phosphatase 2) (LAR-PTP2) (Receptor-type tyrosine-protein phosphatase sigma) (R-PTP-sigma)	Q64605	0.0507272	-0.221
Nitric oxide synthase 3 (EC 1.14.13.39) (Constitutive NOS) (cNOS) (EC-NOS) (NOS type III) (NOSIII) (Nitric oxide synthase, endothelial) (Endothelial NOS) (eNOS)	Q62600	0.0508734	0.647
Probable ATP-dependent RNA helicase DHX40 (EC 3.6.4.13) (DEAH box protein 40)	Q5XI69	0.0509195	0.688
Ragulator complex protein LAMTOR4 (Late endosomal/lysosomal adaptor and MAPK and MTOR activator 4)	A0A8I6A858	0.0511364	0.357
Threonine--tRNA ligase, mitochondrial (EC 6.1.1.3) (Threonyl-tRNA synthetase) (ThrRS) (Threonyl-tRNA synthetase-like 1)	Q68FW7	0.0512869	-0.221
GPI-anchor transamidase (Phosphatidylinositol-glycan biosynthesis class K protein)	A0A8I6A6T0	0.0512982	-0.28
FERM, ARHGEF and pleckstrin domain-containing protein 1 (FERM, RhoGEF and pleckstrin domain-containing protein 1)	F1LYQ8	0.0513773	-0.218
Fatty acyl-CoA reductase (EC 1.2.1.84)	A0A096MJW2	0.0514057	-1.07
Elongator complex protein 1	F1LP76	0.0515404	-0.277
cGMP-specific 3',5'-cyclic phosphodiesterase (EC 3.1.4.35) (cGMP-binding cGMP-specific phosphodiesterase) (CGB-PDE)	O54735	0.0515659	0.771
ATP-binding cassette, subfamily G (WHITE), member 3-like 2	A0A8I5ZW97	0.0515933	-0.42
E2 ubiquitin-conjugating enzyme (EC 2.3.2.23)	A0A0G2K8C5	0.0516109	-0.329
PTPRF interacting protein alpha 4	A0A8I5ZQL8	0.0516692	0.356
Metabotropic glutamate receptor 7 (mGluR7)	P35400	0.0516954	-0.393
Myosin-11 (Myosin heavy chain 11)	A0A0G2K6S9	0.0517606	0.392
NIF3-like protein 1	Q4V7D6	0.0520062	-0.375
Unconventional myosin-IXa (Myr 7) (Unconventional myosin-9a)	Q9Z1N3	0.0520287	-0.282
Origin recognition complex subunit 3	Q4R180	0.052135	-1.23
Thymosin beta-4 (T beta 4) [Cleaved into: Hematopoietic system regulatory peptide (Seraspenide)]	P62329	0.0523822	0.737
Uracil nucleotide/cysteinyl leukotriene receptor (UDP/CysLT receptor) (G-protein coupled receptor 17)	Q09QM4	0.052538	-0.372
Ataxin 7-like 3B	D3ZFQ1	0.0526309	0.792
26S proteasome non-ATPase regulatory subunit 1	A0A0G2JTW5	0.0526757	-0.325
Serine/threonine-protein kinase TAO1 (EC 2.7.11.1) (Thousand and one amino acid protein 1)	O88664	0.0528509	-0.286
Grancalcin	A0A8I5ZL87	0.0530127	-0.445
Adenylate kinase isoenzyme 1 (AK 1) (EC 2.7.4.10) (EC 2.7.4.3) (EC 2.7.4.6) (ATP-AMP transphosphorylase 1) (ATP:AMP phosphotransferase) (Adenylate monophosphate kinase) (Myokinase)	P39069	0.0530784	-0.806
Synaptic vesicle glycoprotein 2B (Synaptic vesicle protein 2B)	Q63564	0.0531459	-0.449
Syntaxin-8	Q9Z2Q7	0.0531564	-0.4
Triple QxxK/R motif-containing protein (Triple repetitive-sequence of QXXK/R protein homolog)	Q5EB66	0.0535102	-0.701
WW domain binding protein 2	A0A8I6A940	0.0536032	-0.446
Ragulator complex protein LAMTOR5 (Late endosomal/lysosomal adaptor and MAPK and MTOR activator 5)	A0A8I6GE99	0.0536675	0.336
SH3 domain-binding glutamic acid-rich-like protein 3 (TNF inhibitory protein B1) (TIP-B1)	B2RZ27	0.0538904	-0.389
Cell migration inducing hyaluronidase 2	A0A0G2JZA7	0.0542043	-0.37
Acyl-CoA dehydrogenase family, member 8	A0A8I5ZQL5	0.0543869	-0.257
Large ribosomal subunit protein uL13 (60S ribosomal protein L13a)	P35427	0.0545134	-0.515
WD repeat and FYVE domain containing 2	A0A0G2K8S4	0.0548735	0.294
Anoctamin	A0A0G2K5K1	0.0549032	-0.27
Extended synaptotagmin 1	A0A0G2JXJ7	0.0549621	-0.621
Tyrosine-protein kinase HCK (EC 2.7.10.2) (Hematopoietic cell kinase) (Hemopoietic cell kinase) (p56-HCK) (p56Hck) (p59Hck)	P50545	0.0550801	0.364
Protein DEK	Q6AXS3	0.0551893	-0.361
MAM domain-containing glycosylphosphatidylinositol anchor protein 1 (Ig6M)	P85171	0.0552752	0.698
Cell adhesion molecule L1-like	A0A8I5Y8T8	0.0552826	-0.245
HSPB1-associated protein 1 (27 kDa heat shock protein-associated protein 1) (Protein associated with small stress protein 1)	Q5BKC6	0.0554935	0.362
THO complex subunit 5 homolog (Fms-interacting protein)	Q68FX7	0.0555373	0.403
Mitochondrial translation release factor 1	A0A1W2Q661	0.0555652	-0.51
Macrophage migration inhibitory factor (MIF) (EC 5.3.2.1) (Glutathione-binding 13 kDa protein) (L-dopachrome isomerase) (L-dopachrome tautomerase) (EC 5.3.3.12) (Phenylpyruvate tautomerase)	P30904	0.0555966	-0.444
Teneurin transmembrane protein 1	A0A8I5Y571	0.0557356	-0.255
Peroxiredoxin-2 (EC 1.11.1.24) (Thioredoxin-dependent peroxiredoxin 2)	A0A0G2JSH9	0.055745	0.347
Signal-induced proliferation-associated 1-like protein 1 (SIPA1-like protein 1) (SPA-1-like protein p1294) (Spine-associated Rap GTPase-activating protein) (SPAR)	O35412	0.0559237	0.399
Isocitrate dehydrogenase [NAD] subunit, mitochondrial	A0A0G2K4Q0	0.0561178	0.482
Notchless protein homolog 1	F7FIP9	0.0561321	-0.22
Ring finger protein 25	D3ZQ26	0.0562741	-0.325
Dystonin	A0A8I5ZQD4	0.0564876	0.28
TP53 regulated inhibitor of apoptosis 1	D3ZY71	0.0566956	0.51
AP complex subunit beta	A0A8I6A896	0.0568387	-0.391
Similar to RIKEN cDNA 1700025G04 gene	D3ZU88	0.0568998	0.641
Activating signal cointegrator 1 complex subunit 3 (EC 3.6.4.12)	F1LPQ2	0.0569847	-0.249
cAMP-dependent protein kinase inhibitor gamma	F7F4X2	0.0571361	-0.503
ADP-ribosylation factor 4	P61751	0.0572838	-0.274
Regulation of nuclear pre-mRNA domain containing 2	A0A8I5ZS80	0.0572849	0.432
Vesicle amine transport 1-like	M0R3N4	0.0579649	-0.515
Slit homolog 3 protein (Slit-3) (Multiple epidermal growth factor-like domains protein 5) (Multiple EGF-like domains protein 5)	O88280	0.0581009	0.47
FA complementation group I	D3Z840	0.0582436	-1.6
NmrA-like family domain-containing protein 1	A0A0G2K5K3	0.0583546	0.347
Endophilin-B2 (SH3 domain-containing GRB2-like protein B2)	Q5PPJ9	0.05842	-0.264
Ribonuclease P/MRP subunit p14	A0A8I6A0M8	0.0584346	0.324
SPATS2-like protein	Q5U2T3	0.0584662	-0.357
Beta-2-glycoprotein 1 (Apolipoprotein H) (Apo-H) (Beta-2-glycoprotein I) (B2GPI) (Beta(2)GPI)	P26644	0.0585999	-1.57
Selenoprotein P (SeP) [Cleaved into: Selenoprotein Se-P10; Selenoprotein Se-P6; Selenoprotein Se-P2; Selenoprotein Se-P1]	P25236	0.0588965	0.959
All-trans-retinol 13,14-reductase (EC 1.3.99.23)	A0A8I6A1R3	0.0592443	0.914
TBC1 domain family, member 13	D4AEG7	0.0592649	-0.252
cAMP regulated phosphoprotein 21	A0A0G2JVX9	0.0593193	-0.414
CUB and Sushi multiple domains 2	A0A0G2K6F2	0.0595366	-0.314
RT1 class Ia, locus A1	A0A0G2K1E1	0.0596091	-0.597
Isochorismatase domain-containing protein 1 (Down-regulated in nephrectomized rat kidney protein 1) (DR-NR1)	Q6I7R3	0.0601315	0.334
UBX domain-containing protein 2B (NSFL1 cofactor p37) (p97 cofactor p37)	P0C627	0.0602996	0.402
Malonyl-CoA decarboxylase, mitochondrial (MCD) (EC 4.1.1.9)	Q920F5	0.0604502	-0.285
Protein kish	D3ZKR8	0.0604611	-0.361
NADH-cytochrome b5 reductase (EC 1.6.2.2)	G3V9S0	0.0605137	-0.34
Major prion protein (PrP) (CD antigen CD230)	P13852	0.0605185	-0.489
Ras-related protein Rab-9A	Q99P75	0.0605679	-0.229
STAM binding protein-like 1	A0A8I5ZXJ2	0.0611611	-0.214
Claudin-5	Q9JKD6	0.0613342	-0.535
Endothelin-converting enzyme-like 1 (EC 3.4.24.-) (Damage-induced neuronal endopeptidase) (Xce protein)	Q9JHL3	0.0618719	-0.888
Dual specificity calcium/calmodulin-dependent 3',5'-cyclic nucleotide phosphodiesterase 1C (Cam-PDE 1C) (EC 3.1.4.17)	Q63421	0.0618965	-0.32
Leukocyte surface antigen CD47 (Integrin-associated protein)	A0A0G2JTH4	0.0619087	-0.447
NF-kappa-B inhibitor beta (NF-kappa-BIB) (I-kappa-B-beta) (IkB-B) (IkB-beta) (IkappaBbeta)	Q9JIA3	0.062626	-0.562
Sodium/potassium-transporting ATPase subunit beta-1-interacting protein (Na(+)/K(+)-transporting ATPase subunit beta-1-interacting protein)	A0A0G2KAP3	0.0628103	-0.377
PDZ and LIM domain 5	A0A8I6ADM7	0.0628251	1.17
Crystallin zeta like 1 (Crystallin, zeta (Quinone reductase)-like 1)	Q5XI39	0.0630632	-0.182
Guanine nucleotide-binding protein G(s) subunit alpha isoforms short (Adenylate cyclase-stimulating G alpha protein) (G-alpha-8)	P63095	0.0630644	-0.487
Small conductance calcium-activated potassium channel protein 2 (SK2) (SKCa 2) (SKCa2) (KCa2.2)	P70604	0.063072	-0.377
Pyruvate kinase (EC 2.7.1.40)	A0A8I6G5T6	0.0631279	-0.35
Pyridine nucleotide-disulfide oxidoreductase domain-containing protein 2 (EC 1.-.-.-)	Q68FT3	0.0634281	-0.215
Synaptotagmin-like 2	A0A8I5Y7C8	0.0634817	-0.613
Charged multivesicular body protein 5 (Chromatin-modifying protein 5)	Q4QQV8	0.0637588	0.563
Vesicular inhibitory amino acid transporter (GABA and glycine transporter) (Solute carrier family 32 member 1) (Vesicular GABA transporter) (rGVAT) (rat UNC-47 homolog) (RUNC-47)	O35458	0.0638791	-0.385
Vezatin	Q5XI52	0.0638871	-0.205
Rhotekin	Q6V7V2	0.063991	0.428
Rho GDP dissociation inhibitor beta	A0A8I5ZXI2	0.0639914	0.312
HEAT repeat-containing protein 6	A1EC95	0.0640019	0.336
Deoxyribonuclease TATDN1	A0A8I6AHP3	0.0640078	-0.261
SPRY domain-containing protein 7 (Chronic lymphocytic leukemia deletion region gene 6 protein homolog) (CLL deletion region gene 6 protein homolog)	Q5M7T2	0.0640306	-0.374
Protein kinase C (EC 2.7.11.13)	A0A0G2K5Q0	0.0641228	-0.669
Calcitonin gene-related peptide type 1 receptor (CGRP type 1 receptor) (Calcitonin receptor-like receptor)	Q63118	0.0641683	-0.464
Axin interactor, dorsalization associated	A0A8I6G8N1	0.0642968	-0.764
BCL2 associated X, apoptosis regulator	G3V8T9	0.0643337	0.302
Discs large MAGUK scaffold protein 5	A0A8I5ZSN2	0.0645102	-1.59
Unconventional myosin-Id (Myosin heavy chain myr 4)	Q63357	0.0646529	-0.442
Forkhead box O3	D3ZBQ1	0.0649126	0.657
Hippocalcin-like protein 1 (Neural visinin-like protein 3) (NVL-3) (NVP-3) (Visinin-like protein 3) (VILIP-3)	P62749	0.0649655	-0.806
Dynein axonemal heavy chain 12 (Bm259)	Q923J6	0.0651567	-2.12
Chondroadherin-like	F1LVK3	0.065311	-0.387
Energy homeostasis associated	D3ZUG5	0.0654643	-1.23
Double-stranded RNA-specific editase 1 (EC 3.5.4.37) (RNA-editing deaminase 1) (RNA-editing enzyme 1) (dsRNA adenosine deaminase)	P51400	0.0654797	-0.321
RIKEN cDNA 2810459M11 gene	D4A6R4	0.0655083	0.222
TGF-beta receptor type-1 (TGFR-1) (EC 2.7.11.30) (Serine/threonine-protein kinase receptor R4) (SKR4) (TGF-beta type I receptor) (Transforming growth factor-beta receptor type I) (TGF-beta receptor type I) (TbetaR-I)	P80204	0.0655824	-0.579
Neuromedin-B receptor (NMB-R) (Neuromedin-B-preferring bombesin receptor)	P24053	0.0656867	-0.418
Serine/threonine-protein phosphatase (EC 3.1.3.16)	A0A0G2K7T5	0.0659528	-0.795
Olfactory receptor	D3ZDB0	0.0661872	-1.78
Small ribosomal subunit protein eS27-like (40S ribosomal protein S27-like)	P24051	0.0662659	-0.425
Laminin subunit gamma 1	F1MAA7	0.0663063	0.462
Nuclear factor NF-kappa-B p105 subunit (Nuclear factor of kappa light polypeptide gene enhancer in B-cells 1)	A0A8I5ZTP7	0.0665586	0.476
Acyl-coenzyme A oxidase	A0A8I6AGJ0	0.0669121	-0.852
Kinesin family member 21A	D3ZJJ7	0.067116	-0.413
Eukaryotic translation elongation factor 1 alpha 2	A0A8I6AIP3	0.0671675	-0.375
Seizure related 6 homolog	A0A8I5ZRZ3	0.0673631	-0.251
Sodium/potassium-transporting ATPase subunit beta-3 (Sodium/potassium-dependent ATPase subunit beta-3) (ATPB-3) (CD antigen CD298)	Q63377	0.0676072	-0.411
Cleavage stimulation factor subunit 3	A0A096MJQ0	0.0680034	-0.237
Kinesin light chain 4 (KLC 4) (Kinesin-like protein 8)	Q5PQM2	0.0680525	-0.188
RAS related 2	A0A8I6G5F9	0.0681563	-0.325
Calcium/calmodulin-dependent protein kinase ID	A0A8I6AUH0	0.0681911	0.253
Protein kinase C beta type (PKC-B) (PKC-beta) (EC 2.7.11.13)	P68403	0.0682491	-0.533
TATA box-binding protein-like 1 (TATA box-binding protein-related factor 2) (TBP-like factor) (TBP-related protein)	A0A8I6A122	0.0683006	-0.256
ERI1 exoribonuclease family member 3	A0A1B0GWR1	0.0683901	-0.464
Zinc finger, MYND-type containing 8	A0A0G2K9F7	0.0684812	0.542
Metalloproteinase inhibitor 2 (Tissue inhibitor of metalloproteinases 2) (TIMP-2)	P30121	0.0685087	-0.531
ERO1-like protein alpha (ERO1-L) (ERO1-L-alpha) (EC 1.8.4.-) (Endoplasmic reticulum oxidoreductase alpha) (Endoplasmic reticulum oxidoreductin-1-like protein) (Global ischemia-induced protein 11) (Oxidoreductin-1-L-alpha)	Q8R4A1	0.0686357	-0.212
WD repeat domain 11	D3Z9L5	0.0687249	-0.2
UV excision repair protein RAD23	F7FJT3	0.0688636	-0.367
Volume-regulated anion channel subunit LRRC8C (Leucine-rich repeat-containing protein 8C)	Q498T9	0.068973	-0.274
Glycogen phosphorylase, liver form (EC 2.4.1.1)	P09811	0.0692794	-0.335
Reticulon	A0A8L2UHV9	0.0693731	1.79
WW and C2 domain containing 1	F1M6U0	0.0694469	0.288
Thrombospondin type 1 domain containing 7A	F1MA97	0.0698651	-0.274
Protein phosphatase 1, regulatory subunit 13B	A0A0G2KB61	0.0699555	0.187
Nuclear pore complex protein Nup54 (54 kDa nucleoporin) (Nucleoporin Nup54)	P70582	0.0702224	0.281
Small G protein signaling modulator 2	A0A0G2K6Y4	0.0704559	0.297
Dehydrogenase/reductase 1	Q6AXY8	0.0705047	1.26
BRO1 domain-containing protein BROX (BRO1 domain- and CAAX motif-containing protein)	Q4V8K5	0.0705427	-0.217
Glutamine-dependent NAD(+) synthetase (EC 6.3.5.1) (NAD(+) synthase [glutamine-hydrolyzing]) (NAD(+) synthetase)	Q812E8	0.0705454	-0.285
Adenylate cyclase type 6 (EC 4.6.1.1) (ATP pyrophosphate-lyase 6) (Adenylate cyclase type VI) (ACVI) (Adenylyl cyclase 6) (AC6) (Ca(2+)-inhibitable adenylyl cyclase)	Q03343	0.0708378	-0.44
Protein phosphatase 1 regulatory subunit 21 (Coiled-coil domain-containing protein 128) (KLRAQ motif-containing protein 1)	F1LYZ8	0.0708382	-0.211
Large neutral amino acids transporter small subunit 2 (L-type amino acid transporter 2) (Solute carrier family 7 member 8)	Q9WVR6	0.0709245	-0.29
PDZ and LIM domain protein 1 (C-terminal LIM domain protein 1) (Elfin) (LIM domain protein CLP-36)	P52944	0.0709464	0.734
Zinc transporter 7 (Solute carrier family 30 member 7)	Q5BJM8	0.0710384	-0.29
Metabotropic glutamate receptor 5 (mGluR5)	P31424	0.0710618	-0.321
EEF1A lysine methyltransferase 1 (EC 2.1.1.-) (N(6)-adenine-specific DNA methyltransferase 2) (Protein-lysine N-methyltransferase N6AMT2)	A0A096MKD1	0.0710759	-0.431
Nuclear receptor-binding factor 2 (NRBF-2)	Q9QYK3	0.0711398	0.487
Cytochrome P450 2D3 (EC 1.14.14.1) (CYPIID3) (Cytochrome P450-DB3) (Debrisoquine 4-hydroxylase)	P12938	0.0711963	-0.704
CaM kinase-like vesicle-associated protein (1G5)	Q63092	0.0712667	-0.363
SID1 transmembrane family member 1	Q6Q3F5	0.0713471	-0.539
SID1 transmembrane family member 2	D3ZEH5	0.071578	0.469
GSK3B-interacting protein (GSKIP)	Q5PPI3	0.0716046	-0.411
Zinc finger protein 330 (Nucleolar autoantigen 36)	D3ZSN4	0.0716648	0.56
Sorting nexin 12	D4A719	0.0716781	-0.208
Ecdysoneless cell cycle regulator	D3ZA55	0.071807	-0.331
Exostosin-like glycosyltransferase 1	D3ZLU1	0.0719026	-0.368
Protein-serine O-palmitoleoyltransferase porcupine (EC 2.3.1.250)	A0A8I5Y6B0	0.0719679	-0.776
Long-chain specific acyl-CoA dehydrogenase, mitochondrial (LCAD) (EC 1.3.8.8)	P15650	0.0719787	-0.196
Methylenetetrahydrofolate reductase (EC 1.5.1.53)	A0A8I6A4C5	0.0719958	-0.631
Histone deacetylase 3 (HD3) (EC 3.5.1.98) (Protein deacetylase HDAC3) (EC 3.5.1.-) (Protein deacylase HDAC3) (EC 3.5.1.-)	Q6P6W3	0.0721508	0.251
Tyrosine-protein phosphatase non-receptor type (EC 3.1.3.48)	A0A8I6A599	0.0721707	-0.411
FERRY endosomal RAB5 effector complex subunit 3	D4A770	0.072229	-0.275
Mitochondrial tRNA methylthiotransferase CDK5RAP1 (EC 2.8.4.3) (CDK5 activator-binding protein C42) (CDK5 regulatory subunit-associated protein 1) (mt-tRNA-2-methylthio-N6-dimethylallyladenosine synthase) (mt-tRNA-N6-(dimethylallyl)adenosine(37) methylthiotransferase)	Q9JLH6	0.0722624	-0.34
Cdk5 and Abl enzyme substrate 2	A0A0G2K716	0.0722757	-0.431
BAI1-associated protein 3	A0A8I5Y6X2	0.0723278	-0.426
Contactin associated protein family member 4	F1M3J7	0.0723647	-0.257
ATP synthase protein 8 (A6L) (Chargerin II) (F-ATPase subunit 8)	P11608	0.0723739	-0.57
Copine 2	A0A0G2K0K1	0.0723982	-0.334
Phosphatidylserine synthase 2 (PSS-2) (PtdSer synthase 2) (EC 2.7.8.29) (Serine-exchange enzyme II)	B2GV22	0.0727355	-0.319
Retinoic acid receptor RXR-alpha (Nuclear receptor subfamily 2 group B member 1) (Retinoid X receptor alpha)	Q05343	0.0728296	-0.562
Actin, beta	A0A8I6G8Y4	0.0728425	1.18
Germ cell-specific gene 1-like protein (GSG1-like protein)	D3ZK93	0.0729179	-0.798
Polyisoprenoid diphosphate/phosphate phosphohydrolase PLPP6 (EC 3.1.3.-) (EC 3.6.1.-) (EC 3.6.1.68) (Phospholipid phosphatase 6)	Q66H88	0.0730097	-0.216
E3 ubiquitin-protein ligase RNF123 (EC 2.3.2.27) (Kip1 ubiquitination-promoting complex protein 1) (RING finger protein 123)	D3ZXK7	0.0735116	-0.271
Protein kinase AMP-activated non-catalytic subunit gamma 2	A0A140UHX4	0.0736734	-0.195
Lysozyme C-1 (EC 3.2.1.17) (1,4-beta-N-acetylmuramidase C)	P00697	0.0738494	0.801
ArfGAP with dual PH domains 1 (IP4/PIP3 binding protein)	O88768	0.0739093	-0.234
UDP-N-acetylglucosamine--dolichyl-phosphate N-acetylglucosaminephosphotransferase (EC 2.7.8.15) (GlcNAc-1-P transferase) (N-acetylglucosamine-1-phosphate transferase)	F7EMK2	0.0740164	-0.373
Myristoylated alanine-rich C-kinase substrate (MARCKS) (Protein kinase C substrate 80 kDa protein)	P30009	0.0740215	-0.313
peptidyl-tRNA hydrolase (EC 3.1.1.29)	D3ZBG6	0.0741054	0.347
Transmembrane protein 50B	Q5BJS6	0.0743398	-0.5
RNA-binding protein Musashi homolog 1 (Musashi-1)	Q8K3P4	0.074385	0.207
Limb development membrane protein 1	A0A0G2K4B6	0.0744915	-0.829
WD repeat domain 20	A0A0G2K2B7	0.074551	-0.231
Microtubule crosslinking factor 1	A0A8I5ZM19	0.0745641	-0.494
Zinc finger CCHC domain-containing protein 8 (TRAMP-like complex RNA-binding factor ZCCHC8)	A0A8I5ZQ77	0.0745902	-0.601
REL proto-oncogene, NF-kB subunit	A0A8I5XW27	0.0746625	0.548
Ankyrin repeat and sterile alpha motif domain containing 1B	A0A8I5Y9Y6	0.0748107	0.62
Syntaxin-4	Q08850	0.0748444	-0.252
Extracellular superoxide dismutase [Cu-Zn] (EC-SOD) (EC 1.15.1.1) (Superoxide dismutase B)	Q08420	0.0749059	-0.488
Lipoyl synthase, mitochondrial (EC 2.8.1.8) (Lipoate synthase) (LS) (Lip-syn) (Lipoic acid synthase)	Q5XIH4	0.0749513	-0.192
Phospholipid-transporting ATPase (EC 7.6.2.1)	A0A8I5ZQT8	0.0749527	-0.34
Ubiquitin carboxyl-terminal hydrolase 46 (EC 3.4.19.12) (Deubiquitinating enzyme 46) (Ubiquitin thioesterase 46) (Ubiquitin-specific-processing protease 46)	F1M625	0.0749861	-0.394
Ras-related protein Rab-3B	Q63941	0.0750003	-0.198
Insulin-like growth factor-binding protein 6 (IBP-6) (IGF-binding protein 6) (IGFBP-6)	P35572	0.0750461	-0.547
Ubiquitin-conjugating enzyme E2 G1 (EC 2.3.2.23) (E2 ubiquitin-conjugating enzyme G1) (E217K) (UBC7) (Ubiquitin carrier protein G1) (Ubiquitin-protein ligase G1) [Cleaved into: Ubiquitin-conjugating enzyme E2 G1, N-terminally processed]	P62255	0.0751098	-0.256
Copine 6	D4ACG7	0.0751339	-0.301
Neuron navigator 1	F1LYK3	0.0751432	0.295
Retinol dehydrogenase 11	A0A8I6G5Z7	0.0752507	-0.274
Major facilitator superfamily domain containing 6	A0A8I6ALE1	0.0752797	-0.312
Ribosomal protein S6 kinase A5	D3ZY17	0.0753493	0.337
RAB6A, member RAS oncogene family	A0A8I5ZJD7	0.0754147	0.405
Proton-activated chloride channel (PAC) (Transmembrane protein 206)	Q66H28	0.0754454	-0.498
Mitochondrial rRNA methyltransferase 3	D3ZQG0	0.0757707	-0.576
Trafficking kinesin-binding protein 2 (Amyotrophic lateral sclerosis 2 chromosomal region candidate gene 3 protein homolog) (GABA-A receptor-interacting factor 1) (GRIF-1) (O-GlcNAc transferase-interacting protein of 98 kDa)	Q8R2H7	0.075993	0.917
All-trans-retinol 13,14-reductase (EC 1.3.99.23) (All-trans-13,14-dihydroretinol saturase) (RetSat) (PPAR-alpha-regulated and starvation-induced gene protein) (RMT-7)	Q8VHE9	0.0760531	0.652
Jouberin (Abelson helper integration site 1 protein homolog) (AHI-1)	Q6DTM3	0.0761103	-0.251
Charged multivesicular body protein 7 (Chromatin-modifying protein 7)	D4A7H9	0.0761723	-0.238
N(alpha)-acetyltransferase 80, NatH catalytic subunit	A0A0G2JV35	0.0763346	-0.3
Golgin subfamily A member 7	Q6AYQ1	0.0763367	-0.367
Spectrin, alpha, non-erythrocytic 1	A0A0G2JTH0	0.0763572	0.318
Inosine-5'-monophosphate dehydrogenase 1 (IMP dehydrogenase 1) (IMPD 1) (IMPDH 1) (EC 1.1.1.205)	D3ZLZ7	0.0764042	-0.228
Intercellular adhesion molecule 2	Q6AXM6	0.0765035	-0.245
Solute carrier family 37 member 4	A0A0G2JTY3	0.0765782	-0.48
RanBP-type and C3HC4-type zinc finger-containing protein 1 (EC 2.3.2.31) (Heme-oxidized IRP2 ubiquitin ligase 1 homolog) (HOIL-1) (Protein kinase C-binding protein beta-15) (RBCC protein interacting with PKC) (RING-type E3 ubiquitin transferase HOIL-1) (Ubiquitin-conjugating enzyme 7-interacting protein 3)	Q62921	0.0769874	-0.278
General receptor for phosphoinositides 1-associated scaffold protein (GRP1-associated scaffold protein) (95 kDa postsynaptic density protein discs-large ZO-1 domain-containing protein) (PSD-95 PDZ domain-containing protein) (Tamalin)	Q8R4T5	0.0770138	0.254
LYR motif-containing protein 1	B2RYU8	0.0770816	-0.335
Glutamyl aminopeptidase (EAP) (EC 3.4.11.7) (Aminopeptidase A) (AP-A) (CD antigen CD249)	P50123	0.0771061	-0.866
Aldehyde oxidase 3 (EC 1.2.3.1) (Aldehyde oxidase homolog 1) (Azaheterocycle hydroxylase 3) (EC 1.17.3.-)	Q5QE80	0.0771525	0.566
Brain enriched myelin associated protein 1	A0A0G2K079	0.077267	0.307
Solute carrier family 22 member 17 (24p3 receptor) (24p3R) (Brain-type organic cation transporter) (Lipocalin-2 receptor)	Q9P290	0.0773585	-0.488
Casein kinase I isoform gamma-1 (CKI-gamma 1) (EC 2.7.11.1)	Q62761	0.0776395	-0.298
Transmembrane protein 132A	G3V963	0.0777201	-0.403
Vesicular glutamate transporter 1 (VGluT1) (Brain-specific Na(+)-dependent inorganic phosphate cotransporter) (Solute carrier family 17 member 7)	Q62634	0.0777939	-0.364
selenide, water dikinase (EC 2.7.9.3)	A1A5S4	0.0779003	0.26
Mitogen-activated protein kinase kinase kinase 10 (EC 2.7.11.25)	D3ZG83	0.0780083	-0.221
N-acetylgalactosamine kinase (EC 2.7.1.157) (GalNAc kinase) (Galactokinase 2)	Q5XIG6	0.0782053	0.299
Protein phosphatase Mn(2+)-dependent 1K (EC 3.1.3.16) (Branched-chain alpha-ketoacid dehydrogenase phosphatase) (BCKDH) (BDP) (Protein phosphatase 2C family member) ([3-methyl-2-oxobutanoate dehydrogenase (2-methylpropanoyl-transferring)]-phosphatase) (EC 3.1.3.52)	D4A7X5	0.0785451	-0.317
Rab-like protein 3	A0A8I6A072	0.0785656	-0.604
SR-related and CTD-associated factor 4 (CTD-binding SR-like protein RA4) (Splicing factor, arginine/serine-rich 15)	Q63627	0.0786611	0.368
T-complex protein 1 subunit eta (TCP-1-eta) (CCT-eta)	D4AC23	0.0791272	-0.363
Sphingosine-1-phosphate phosphatase 1 (SPPase1) (Spp1) (EC 3.1.3.-) (Sphingosine-1-phosphatase 1)	Q99P55	0.0792323	-0.642
Tropomyosin alpha-1 chain (Alpha-tropomyosin) (Tropomyosin-1)	Q6AZ25	0.0793415	0.229
Zinc finger MYM-type containing 2	A0A8I6AEP0	0.0793652	1.3
Patatin-like phospholipase domain containing 6	D3ZRF6	0.0794002	-0.251
VPS9 domain containing 1	A0A8J8XTW6	0.0794496	-1.09
Alanine--tRNA ligase, mitochondrial (EC 6.1.1.7) (Alanyl-tRNA synthetase) (AlaRS)	D3ZX08	0.0795811	-0.235
Phosphorylase b kinase regulatory subunit	A0A096MJF7	0.0797131	0.412
Nuclear pore complex protein Nup93 (93 kDa nucleoporin) (Nucleoporin Nup93)	Q66HC5	0.0797647	0.513
cAMP-dependent protein kinase type I-alpha regulatory subunit [Cleaved into: cAMP-dependent protein kinase type I-alpha regulatory subunit, N-terminally processed]	P09456	0.0798448	-0.405
Microtubule-associated protein, RP/EB family, member 3	A0A8I6A6V2	0.0799628	-0.469
Delta-1-pyrroline-5-carboxylate dehydrogenase, mitochondrial (P5C dehydrogenase) (EC 1.2.1.88) (Aldehyde dehydrogenase family 4 member A1) (L-glutamate gamma-semialdehyde dehydrogenase)	P0C2X9	0.0804017	-0.194
Alpha-mannosidase (EC 3.2.1.-)	A0A0G2JWG1	0.0804194	-0.176
Glutamine amidotransferase class 1 domain containing 3A	A0A8L2Q046	0.0805313	-0.232
Tubulin gamma-1 chain (Gamma-1-tubulin) (Gamma-tubulin complex component 1) (GCP-1)	P83888	0.0806007	-0.169
Large ribosomal subunit protein mL51 (39S ribosomal protein L51, mitochondrial)	A0A8I5ZUI9	0.0807633	0.468
Cyclin Y	A0A8I5ZU57	0.0808987	-0.326
Adenosine 5'-monophosphoramidase HINT3 (EC 3.9.1.-) (HINT-4) (Histidine triad nucleotide-binding protein 3) (HINT-3)	Q8K3P7	0.0809258	-0.213
Calcium-binding protein 1 (CaBP1) (Caldendrin)	O88751	0.0810796	0.818
Growth arrest-specific protein 7 (GAS-7)	O55148	0.081317	-0.381
Tropomyosin alpha-3 chain (Gamma-tropomyosin) (Tropomyosin-3) (Tropomyosin-5)	Q63610	0.0816341	0.184
RAN binding protein 2	A0A8I5YC36	0.0818755	0.226
Aspartate--tRNA ligase, mitochondrial (EC 6.1.1.12) (Aspartyl-tRNA synthetase) (AspRS)	Q3KRD0	0.0820003	-0.256
LBH domain containing 2	D3ZC31	0.0820206	-0.807
Vitamin K epoxide reductase complex subunit 1 (EC 1.17.4.4) (Vitamin K1 2,3-epoxide reductase subunit 1)	Q6TEK4	0.0821307	0.393
Leucine-rich repeat and fibronectin type III domain-containing protein 1 (Synaptic adhesion-like molecule 2)	P0C7J6	0.0821361	-0.243
Secretory carrier-associated membrane protein (Secretory carrier membrane protein)	A0A8I6GL39	0.0822849	0.346
Syntrophin, beta 1	D3ZWC6	0.0824333	-0.367
Kelch-like protein 22	D3ZZC3	0.0825072	-0.209
GTPase activating Rap/RanGAP domain-like 3	A0A0G2JX90	0.0828912	-0.35
Gamma-aminobutyric acid receptor-associated protein-like 1 (GABA(A) receptor-associated protein-like 1) (Glandular epithelial cell protein 1) (GEC-1)	Q0VGK0	0.0830637	0.201
Leucine rich repeat and Ig domain containing 3	D3ZW19	0.0832239	0.408
Thioredoxin domain containing 16	D3ZQK4	0.0832424	1.15
Kininogen-1 [Cleaved into: Kininogen-1 heavy chain; Bradykinin; Kininogen-1 light chain]	P08934	0.083378	0.304
GMP synthase [glutamine-hydrolyzing] (EC 6.3.5.2) (GMP synthetase) (Glutamine amidotransferase)	Q4V7C6	0.0834875	-0.166
Interferon regulatory factor 6	D4AAV0	0.0835123	-0.341
Adhesion G-protein coupled receptor G1 (G-protein coupled receptor 56) [Cleaved into: ADGRG1 N-terminal fragment (ADGRG1 NT) (GPR56 N-terminal fragment) (GPR56 NT) (GPR56(N)) (GPR56 extracellular subunit) (GPR56 subunit alpha); ADGRG1 C-terminal fragment (ADGRG1 CT) (GPR56 C-terminal fragment) (GPR56 CT) (GPR56(C)) (GPR56 seven-transmembrane subunit) (GPR56 7TM) (GPR56 subunit beta)]	Q8K3V3	0.0837442	-0.321
Leucine rich repeat containing 75A	A0A8I6AZX8	0.0841668	-0.438
S-adenosylmethionine synthase (EC 2.5.1.6)	A0A8I6A2G3	0.0841754	-0.271
Pleckstrin homology domain-containing family D member 1 (PH domain-containing family D member 1)	B1WBU8	0.0842494	-0.234
Adhesion G protein-coupled receptor L3 (Calcium-independent alpha-latrotoxin receptor 3) (CIRL-3) (Latrophilin-3)	Q9Z173	0.084702	-0.361
eIF-2-alpha kinase GCN2 (EC 2.7.11.1) (Eukaryotic translation initiation factor 2-alpha kinase 4) (GCN2-like protein)	D4A7V9	0.0847763	-0.24
Signal-induced proliferation-associated 1 like 3	F1LYG2	0.0848353	1.19
Neuroglobin (Nitrite reductase) (EC 1.7.-.-)	Q99JA8	0.0848691	-0.625
Aldehyde dehydrogenase family 3 member A2 (EC 1.2.1.3) (EC 1.2.1.94) (Aldehyde dehydrogenase 4) (Fatty aldehyde dehydrogenase) (Microsomal aldehyde dehydrogenase) (msALDH)	P30839	0.0849208	0.165
Retinal dehydrogenase 2 (RALDH 2) (RalDH2) (EC 1.2.1.36) (Aldehyde dehydrogenase family 1 member A2) (ALDH1A2) (Retinaldehyde-specific dehydrogenase type 2) (RALDH(II))	Q63639	0.0852094	0.885
Rho GTPase activating protein 33	A0A8I6AJS5	0.0852944	-0.333
Coiled-coil and C2 domain-containing protein 1A (Five prime repressor element under dual repression-binding protein 1) (FRE under dual repression-binding protein 1) (Freud-1)	Q66HA5	0.0853123	-0.264
Phospholipid-transporting ATPase (EC 7.6.2.1)	A0A8I6AVY6	0.0855233	-0.275
Inositol 1,4,5-trisphosphate receptor	A0A8I5Y6K8	0.0855584	-0.931
Meis homeobox 1	A0A8I5ZVB5	0.0855761	-0.901
Chromodomain-helicase-DNA-binding protein 8 (CHD-8) (EC 3.6.4.12) (ATP-dependent helicase CHD8) (Axis duplication inhibitor) (Duplin)	Q9JIX5	0.0855838	-0.332
DNA ligase (EC 6.5.1.1)	D4A0U6	0.0856192	-0.463
EF-hand calcium binding domain 14	A0A8I5ZLM3	0.085881	0.973
Polypeptide N-acetylgalactosaminyltransferase (EC 2.4.1.-) (Protein-UDP acetylgalactosaminyltransferase)	F1LQN1	0.0859836	-0.182
ASPSCR1 tether for SLC2A4, UBX domain containing	A0A8I5ZMJ8	0.0859922	-0.182
Solute carrier family 24 member 4	A0A0G2K3S9	0.0862626	-0.616
CD166 antigen (Activated leukocyte cell adhesion molecule)	A0A8L2UHD3	0.0862975	-0.23
Sodium/calcium exchanger 3 (Na(+)/Ca(2+)-exchange protein 3) (Solute carrier family 8 member 3)	P70549	0.086451	-0.441
High affinity choline transporter 1 (rCHT1) (Hemicholinium-3-sensitive choline transporter) (CHT) (Solute carrier family 5 member 7)	Q9JMD7	0.0864531	-0.329
Transient receptor potential cation channel subfamily V member 2 (TrpV2) (Osm-9-like TRP channel 2) (OTRPC2) (Stretch-activated channel 2B) (Vanilloid receptor-like protein 1) (VRL-1)	Q9WUD2	0.0868737	-0.748
Clathrin heavy chain	A0A8I5Y9U9	0.086901	-0.49
DM1 locus, WD repeat containing	M0RDT6	0.0869888	-0.328
Melanoma-associated antigen E1 (Alpha-dystrobrevin-associated MAGE Protein) (DAMAGE) (MAGE-E1 antigen)	A1A5P9	0.0871029	-0.256
Neurosecretory protein VGF (VGF8a protein) [Cleaved into: VGF(24-63); VGF(180-194); VGF(375-407); Neuroendocrine regulatory peptide-1 (NERP-1); Neuroendocrine regulatory peptide-2 (NERP-2); VGF-derived peptide TLQP-11; VGF-derived peptide TLQP-21; VGF-derived peptide TLQP-30; VGF-derived peptide TLQP-62; VGF-derived peptide HFHH-10; VGF-derived peptide AQEE-30; VGF-derived peptide LQEQ-19]	P20156	0.0871829	-0.25
Phosphoinositide-3-kinase-interacting protein 1 (Kringle domain-containing protein HGFL)	Q56A20	0.0873015	-0.593
Receptor-type tyrosine-protein phosphatase N2 (R-PTP-N2) (EC 3.1.3.-) (EC 3.1.3.48) (PTP NE-6) (PTPNE6) (Phogrin) [Cleaved into: IA-2beta60]	Q63475	0.0873517	-0.26
Galactosylgalactosylxylosylprotein 3-beta-glucuronosyltransferase (EC 2.4.1.135)	A0A8I6AFX5	0.0873731	-0.345
Ubiquitin carboxyl-terminal hydrolase (EC 3.4.19.12)	F1LPJ7	0.0873908	-0.252
Phosphoglucomutase 2-like 1	D3Z955	0.0873983	0.59
Replication protein A 32 kDa subunit (RP-A p32) (Replication factor A protein 2) (RF-A protein 2)	Q63528	0.0875239	-0.408
Divergent protein kinase domain 1B (Pancreatitis-induced protein 49) (PIP49) (Protein FAM69B)	Q5FVL3	0.0875631	-0.337
Guanine nucleotide-binding protein G(q) subunit alpha (Guanine nucleotide-binding protein alpha-q)	P82471	0.0876975	-0.206
Protein S100-A8 (Calgranulin-A) (Migration inhibitory factor-related protein 8) (MRP-8) (p8) (S100 calcium-binding protein A8)	P50115	0.0879295	0.95
Phosphatidylinositol-glycan-specific phospholipase D (PI-G PLD) (EC 3.1.4.50) (Glycoprotein phospholipase D) (Glycosyl-phosphatidylinositol-specific phospholipase D) (GPI-PLD) (GPI-specific phospholipase D)	Q8R2H5	0.0879619	0.345
MNAT1 component of CDK activating kinase	A0A8I5ZV40	0.088031	0.416
Coxsackievirus and adenovirus receptor homolog (CAR) (rCAR)	Q9R066	0.0881291	-0.311
Nuclear factor of activated T-cells 5 (NF-AT5) (T-cell transcription factor NFAT5)	D3ZGB1	0.0881388	0.679
Deoxyribonuclease-2-alpha (EC 3.1.22.1) (Acid DNase) (Deoxyribonuclease II alpha) (DNase II alpha) (Lysosomal DNase II)	Q9QZK8	0.0881909	0.37
Protein kinase C iota type (EC 2.7.11.13) (Atypical protein kinase C-lambda/iota) (aPKC-lambda/iota) (nPKC-iota)	F1M7Y5	0.0881909	-0.208
H(+)/Cl(-) exchange transporter 4 (Chloride channel protein 4) (ClC-4) (Chloride transporter ClC-4)	P51794	0.0884118	-0.511
Phosphatidylinositol-specific phospholipase C, X domain containing 2	A0A8I6A4Q4	0.0884204	-0.31
Transcription initiation factor TFIID subunit 9 (RNA polymerase II TBP-associated factor subunit G) (Transcription initiation factor TFIID 31 kDa subunit) (TAFII-31) (TAFII31) (Transcription initiation factor TFIID 32 kDa subunit) (TAFII-32) (TAFII32)	Q5BKE0	0.0885385	1.19
Leucine-rich repeat transmembrane protein FLRT2 (Fibronectin-like domain-containing leucine-rich transmembrane protein 2)	D3ZTV3	0.088548	-0.31
Chaperonin containing TCP1 subunit 6B (Chaperonin containing Tcp1, subunit 6B (Zeta 2))	Q6AYJ7	0.0886891	-0.454
Myotubularin related protein 10	A0A8I6B2M4	0.0887073	0.284
Similar to mKIAA1522 protein	A0A8I5ZS30	0.0888468	-0.715
Replication factor C subunit 1	A0A0G2JVK8	0.0891029	-0.529
Large ribosomal subunit protein uL2m (39S ribosomal protein L2, mitochondrial) (L2mt) (MRP-L2)	Q498T4	0.0891356	-0.363
Thioredoxin-related transmembrane protein 1	A0A8I6A1Z5	0.0892702	-0.241
Actin-related protein 2 (Actin-like protein 2)	A0A8L2Q2R8	0.0893455	0.453
Dishevelled-binding antagonist of beta-catenin 3	A0A8I5YBM3	0.0894576	-0.317
Similar to human chromosome 1 open reading frame 122	D3ZK76	0.089537	-0.379
Coiled-coil domain containing 85A	A0A0G2KAJ5	0.0896229	0.241
Endosome-lysosome associated apoptosis and autophagy regulator family member 2	A0A8I6AGD6	0.0897482	-0.328
Serine incorporator 1 (Tumor differentially expressed protein 1-like) (Tumor differentially expressed protein 2)	Q7TNK0	0.0899603	-0.375
Methionine-R-sulfoxide reductase B2, mitochondrial (MsrB2) (EC 1.8.4.12) (EC 1.8.4.14)	Q4FZX5	0.0900646	0.233
Poly [ADP-ribose] polymerase 1 (PARP-1) (EC 2.4.2.30) (ADP-ribosyltransferase diphtheria toxin-like 1) (ARTD1) (DNA ADP-ribosyltransferase PARP1) (EC 2.4.2.-) (NAD(+) ADP-ribosyltransferase 1) (ADPRT 1) (Poly[ADP-ribose] synthase 1) (Protein poly-ADP-ribosyltransferase PARP1) (EC 2.4.2.-) [Cleaved into: Poly [ADP-ribose] polymerase 1, processed C-terminus (Poly [ADP-ribose] polymerase 1, 89-kDa f…	P27008	0.0901113	-0.426
Neuroplastin (Glycoprotein 55/65) (gp55/65) (Stromal cell-derived receptor 1) (SDR-1)	P97546	0.0901448	-0.227
Sulfhydryl oxidase (EC 1.8.3.2)	D3ZP13	0.0901998	-0.215
Ribosome-releasing factor 2, mitochondrial (RRF2mt) (EC 3.6.5.-) (Elongation factor G 2, mitochondrial) (EF-G2mt) (mEF-G 2)	Q5BJP6	0.0902308	-0.257
Collagen alpha-1(I) chain (Alpha-1 type I collagen)	P02454	0.0903242	0.734
Caveolae-associated protein 1 (Cavin-1) (Polymerase I and transcript release factor) (cav-p60)	P85125	0.0904806	0.348
Mitochondrial thiamine pyrophosphate carrier (Mitochondrial uncoupling protein 1) (Solute carrier family 25 member 19)	Q6AYL0	0.0906084	0.513
F-actin-capping protein subunit alpha-1 (CapZ alpha-1)	B2GUZ5	0.0906709	-0.253
Transcription initiation factor TFIID subunit 10	B4F7B2	0.0911239	1.26
Proteasome subunit alpha type-2 (Macropain subunit C3) (Multicatalytic endopeptidase complex subunit C3) (Proteasome component C3)	P17220	0.0911838	0.189
Non-histone chromosomal protein HMG-17 (High mobility group nucleosome-binding domain-containing protein 2)	P18437	0.0912173	0.638
Sharpin (Shank-associated RH domain-interacting protein)	Q9EQL9	0.0912185	0.393
Cohesin subunit SA (SCC3 homolog) (Stromal antigen)	A0A0G2K4D9	0.0913244	0.376
Synaptoporin	P22831	0.0913892	-0.36
M7GpppN-mRNA hydrolase-like	A0A0G2QC37	0.0914895	-0.654
Solute carrier family 35 member G2 (Transmembrane protein 22)	Q5M7A3	0.0919173	-0.312
Negative elongation factor complex member A	A0A8I5Y6E2	0.092352	-0.473
Prostaglandin reductase 1 (PRG-1) (15-oxoprostaglandin 13-reductase) (EC 1.3.1.48) (Dithiolethione-inducible gene 1 protein) (D3T-inducible gene 1 protein) (DIG-1) (Leukotriene B4 12-hydroxydehydrogenase) (NAD(P)H-dependent alkenal/one oxidoreductase) (EC 1.3.1.74)	P97584	0.0924567	1.38
Ab2-450 (Mannosidase, alpha, class 2B, member 2)	Q7TP34	0.0925592	-0.453
Signal recognition particle 14 kDa protein (SRP14)	A0A8I5Y6U5	0.0926026	0.361
Family with sequence similarity 135, member B	F1LZ91	0.0928239	-0.328
BRICK1 subunit of SCAR/WAVE actin nucleating complex	D3ZUP5	0.0930069	-0.304
Glutathione reductase (GR) (GRase) (EC 1.8.1.7)	P70619	0.0933886	-0.208
Nuclear receptor binding protein 2	A0A0G2JT23	0.0934004	-0.225
Zinc transporter ZIP6 (Solute carrier family 39 member 6) (Zrt- and Irt-like protein 6) (ZIP-6)	Q4V887	0.093629	-0.257
Protein phosphatase 1, regulatory subunit 16A	A0A8I6A2T7	0.0936499	-0.488
Torsin-1A (Dystonia 1 protein) (Torsin ATPase 1) (EC 3.6.4.-)	Q68G38	0.0939619	-0.219
Tetratricopeptide repeat protein 5 (TPR repeat protein 5) (Stress-responsive activator of p300) (Protein Strap)	Q5BK48	0.0940037	-0.171
Titin	A0A8I5ZUN3	0.0940319	-0.333
Zinc finger protein-like 1	M0RCA3	0.0941992	-0.357
Methyltransferase-like 26	Q497C3	0.0942534	-0.233
Ring-box 1	A0A0G2JUC8	0.0943508	-0.804
PEST proteolytic signal-containing nuclear protein	A0A8I5ZNV8	0.0944164	-0.283
Aldehyde dehydrogenase X, mitochondrial (EC 1.2.1.3) (Aldehyde dehydrogenase family 1 member B1)	Q66HF8	0.0944518	-0.179
Cask-interacting protein 2	D4A9T0	0.0944607	-0.259
Cocaine- and amphetamine-regulated transcript protein [Cleaved into: CART(1-52); CART(55-102); CART(62-102)]	P49192	0.0946853	-0.952
Metal transporter CNNM2 (Ancient conserved domain-containing protein 2) (Cyclin-M2)	Q5U2P1	0.0947044	-0.204
Protein FMC1 homolog (Formation of mitochondrial complex V assembly factor 1 homolog)	Q4G012	0.0948768	-0.392
DENN domain containing 2D (DENN/MADD domain containing 2D)	B0BNM5	0.0949071	-0.926
Mediator of RNA polymerase II transcription subunit 18 (Mediator complex subunit 18)	A0A8I6ACJ8	0.0949831	-0.339
Protein S100-A10 (Calpactin I light chain) (Calpactin-1 light chain) (Cellular ligand of annexin II) (Nerve growth factor-induced protein 42C) (S100 calcium-binding protein A10) (p10 protein) (p11)	P05943	0.0950452	1.1
Protein PAT1 homolog 1 (PAT1-like protein 1) (Protein PAT1 homolog b) (Pat1b)	B5DF93	0.0952223	-0.437
BTB domain containing 17	D4A8L9	0.0955183	-0.558
5'-AMP-activated protein kinase catalytic subunit alpha-2 (AMPK subunit alpha-2) (EC 2.7.11.1) (Acetyl-CoA carboxylase kinase) (ACACA kinase) (Hydroxymethylglutaryl-CoA reductase kinase) (HMGCR kinase) (EC 2.7.11.31)	Q09137	0.0958856	-0.283
Adaptor-related protein complex 1 associated regulatory protein	A0A0G2K0K6	0.0959038	-0.652
Potassium voltage-gated channel subfamily A member 3 (RCK3) (RGK5) (Voltage-gated potassium channel subunit Kv1.3) (Voltage-gated potassium channel subunit Kv3)	P15384	0.0960344	-0.399
Coagulation factor IX (EC 3.4.21.22) (Christmas factor) [Cleaved into: Coagulation factor IXa light chain; Coagulation factor IXa heavy chain]	P16296	0.0960488	0.778
Phosducin-like protein (PHLP)	Q63737	0.0960662	0.566
Cyclin-dependent kinase inhibitor 1B (Cyclin-dependent kinase inhibitor p27) (p27Kip1)	O08769	0.0961577	0.235
Gamma-synuclein	A0A0G2K0T6	0.0963109	0.975
Neuronal membrane glycoprotein M6-b (M6b) (Rhombencephalic expression protein-29 kDa) (Rhombex-29)	Q9JJK1	0.096428	-0.282
Dolichyldiphosphatase (EC 3.6.1.43)	A0A0G2JUS5	0.0964349	-0.455
Ig-like domain-containing protein	A0A8I5Y662	0.0964413	-0.716
Galectin-1 (Gal-1) (14 kDa lectin) (Beta-galactoside-binding lectin L-14-I) (Galaptin) (Lactose-binding lectin 1) (Lectin galactoside-binding soluble 1) (RL 14.5) (S-Lac lectin 1)	P11762	0.0965578	0.379
protein-tyrosine-phosphatase (EC 3.1.3.48)	A0A8I6A1V1	0.0967921	-0.199
AP-2 complex subunit mu (AP-2 mu chain) (Adaptor protein complex AP-2 subunit mu) (Adaptor-related protein complex 2 subunit mu) (Clathrin assembly protein complex 2 mu medium chain) (Clathrin coat assembly protein AP50) (Clathrin coat-associated protein AP50) (Mu2-adaptin) (Plasma membrane adaptor AP-2 50 kDa protein)	P84092	0.0968108	-0.336
Amyloid-beta A4 precursor protein-binding family A member 1 (Adapter protein X11alpha) (Neuron-specific X11 protein) (Neuronal Munc18-1-interacting protein 1) (Mint-1)	O35430	0.0970331	-0.214
Tetratricopeptide repeat domain 1	Q66H09	0.0971032	0.174
Glutamate receptor	G3V6Z5	0.097155	-0.932
Anaphase-promoting complex subunit CDC26 (Cell division cycle protein 26 homolog) (Protein BWK-2)	Q6YDN7	0.0971688	0.417
Transforming growth factor, beta receptor associated protein 1	A0A0G2JV19	0.0975375	-0.17
Phosphatidylinositol 3-kinase regulatory subunit alpha (Phosphatidylinositol 3-kinase 85 kDa regulatory subunit alpha)	F1LNG5	0.0975546	-0.287
Tax1 binding protein 3	A0A1W2Q5Z6	0.0980766	-0.515
E3 ubiquitin-protein ligase NEDD4 (EC 2.3.2.26) (HECT-type E3 ubiquitin transferase NEDD4)	Q62940	0.0982706	-0.163
GTPase HRas (EC 3.6.5.2) (H-Ras-1) (Transforming protein p21) (c-H-ras) (p21ras) [Cleaved into: GTPase HRas, N-terminally processed]	P20171	0.0983486	-0.264
Ring finger protein 149	D3ZI66	0.098397	0.768
Ig-like domain-containing protein	A0A8I5ZX10	0.0984784	-0.764
Mitofusin-1 (EC 3.6.5.-) (Mitochondrial transmembrane GTPase FZO1B) (Transmembrane GTPase MFN1)	Q8R4Z9	0.0986231	0.341
Endophilin-A3 (Endophilin-3) (SH3 domain protein 2C) (SH3 domain-containing GRB2-like protein 3) (SH3p13)	O35180	0.0987345	-0.157
uroporphyrinogen-III synthase (EC 4.2.1.75) (Hydroxymethylbilane hydrolyase [cyclizing]) (Uroporphyrinogen-III cosynthase)	Q5XIF2	0.0989714	-0.432
AP complex subunit sigma	A0A0G2K410	0.0990042	-0.401
Sodium/calcium exchanger 2 (Na(+)/Ca(2+)-exchange protein 2) (Solute carrier family 8 member 2)	P48768	0.0991714	-0.328
Anthrax toxin receptor	A0A8I5ZVI5	0.0994304	0.56
Phospholipid-transporting ATPase (EC 7.6.2.1)	A0A8I5ZV31	0.0994461	-0.269
Spliceosome associated factor 3, U4/U6 recycling protein	D3ZAS8	0.0995176	-0.188
Electron transfer flavoprotein subunit alpha, mitochondrial (Alpha-ETF)	P13803	0.0997362	-0.217
RAB11 binding and LisH domain, coiled-coil and HEAT repeat containing	A0A8I6GIS7	0.0997636	-0.328
Activin receptor type-1B (EC 2.7.11.30) (Activin receptor type IB) (ACTR-IB) (Activin receptor-like kinase 4) (ALK-4) (Serine/threonine-protein kinase receptor R2) (SKR2)	P80202	0.0998122	-0.523
Nexilin	Q9Z2J4	0.0998503	-0.718
2-iminobutanoate/2-iminopropanoate deaminase (EC 3.5.99.10) (Liver perchloric acid-soluble protein) (L-PSP) (Reactive intermediate imine deaminase A homolog) (Translation inhibitor L-PSP ribonuclease) (UK114 antigen homolog) (rp14.5)	P52759	0.0999321	-0.315
Cytohesin-1 (PH, SEC7 and coiled-coil domain-containing protein 1) (SEC7 homolog A) (rSec7-1)	P97694	0.10005	-0.314
Asparagine synthetase domain-containing protein 1	D3ZWR3	0.10047	-0.266
Major facilitator superfamily domain-containing protein 3	Q4V8E5	0.100615	0.869
Transmembrane emp24 domain-containing protein 7 (p24 family protein gamma-3) (p24gamma3) (p27)	D3ZTX0	0.100693	-0.315
Autophagy related 2B	F1MAF8	0.100785	-0.155
DDB1- and CUL4-associated factor 11 (WD repeat-containing protein 23)	Q5M9G8	0.100804	-0.194
Aromatic-L-amino-acid decarboxylase (AADC) (EC 4.1.1.28) (DOPA decarboxylase) (DDC)	P14173	0.100995	-0.51
Telomeric repeat-binding factor	D3ZJF7	0.101269	0.276
Adenylate cyclase type 5 (EC 4.6.1.1) (ATP pyrophosphate-lyase 5) (Adenylate cyclase type V) (Adenylyl cyclase 5)	Q04400	0.101318	-0.622
Autophagy-related protein 9A (APG9-like 1)	Q5FWU3	0.101413	-0.323
Phospholipid-transporting ATPase (EC 7.6.2.1)	A0A8I5ZQP3	0.101416	-0.367
Small integral membrane protein 11	A0A8I6A6D4	0.101445	-0.711
UDP-glucuronosyltransferase 1A7 (UGT1A7) (EC 2.4.1.17) (A2) (UDP-glucuronosyltransferase 1-7) (UDPGT 1-7) (UGT1*7) (UGT1-07) (UGT1.7) (UDP-glucuronosyltransferase 1A7C)	Q64633	0.101692	1.11
Lipoyltransferase 1	A0A8I5ZRJ8	0.101811	-0.171
Flotillin-2 (Reggie-1) (REG-1)	Q9Z2S9	0.101832	-0.594
Tropomodulin 3	F7F0R0	0.10208	0.345
COMM domain-containing protein 6	D4A8E7	0.102128	0.242
ARF GTPase-activating protein GIT2 (ARF GAP GIT2) (Cool-interacting tyrosine-phosphorylated protein 2) (CAT-2) (CAT2) (G protein-coupled receptor kinase-interactor 2) (GRK-interacting protein 2)	Q66H91	0.102175	0.228
AP-2 complex subunit alpha-2 (100 kDa coated vesicle protein C) (Adaptor protein complex AP-2 subunit alpha-2) (Adaptor-related protein complex 2 subunit alpha-2) (Alpha-adaptin C) (Alpha2-adaptin) (Clathrin assembly protein complex 2 alpha-C large chain) (Plasma membrane adaptor HA2/AP2 adaptin alpha C subunit)	P18484	0.102289	-0.246
Transcription initiation factor TFIID subunit 12	A0A0G2JZ70	0.102372	-0.516
60S ribosomal protein L36	D3ZJJ6	0.102708	-0.714
TMEM9 domain family, member B	D3ZW49	0.102848	-0.35
ethanolamine kinase (EC 2.7.1.82)	A0A8I6AFB2	0.103217	-0.241
Cytochrome b-245 chaperone 1 (Essential for reactive oxygen species protein) (Eros)	Q6AYA6	0.103295	-0.283
Protein disulfide-isomerase (EC 5.3.4.1)	A0A8I6AEH8	0.103527	-1.54
3-alpha-hydroxysteroid dehydrogenase (3-alpha-HSD) (EC 1.1.1.50) (Hydroxyprostaglandin dehydrogenase)	P23457	0.103703	0.551
Tousled-like kinase 1	A0A096MJL4	0.103793	-0.349
RNA helicase (EC 3.6.4.13)	A0A8I5ZL40	0.103859	-0.449
N-acetyltransferase 8 (GCN5-related) family member 4	M0RDW3	0.104008	-0.667
CKLF-like MARVEL transmembrane domain containing 4	D4A110	0.104011	-0.232
Carbonic anhydrase 2 (EC 4.2.1.1) (Carbonate dehydratase II) (Carbonic anhydrase II) (CA-II) (Cyanamide hydratase CA2) (EC 4.2.1.69)	P27139	0.104194	0.237
Cdc42-interacting protein 4 (Salt tolerant protein) (Thyroid receptor-interacting protein 10) (TR-interacting protein 10) (TRIP-10)	P97531	0.104201	-0.306
Similar to GI:13385412-like protein splice form I	A0A0G2JVJ4	0.104412	1.14
Glutamate receptor ionotropic, kainate 2 (GluK2) (Glutamate receptor 6) (GluR-6) (GluR6)	P42260	0.104474	-0.257
5'-AMP-activated protein kinase subunit gamma-1 (AMPK gamma1) (AMPK subunit gamma-1) (AMPKg)	P80385	0.104489	-0.254
Cell division control protein 42 homolog (EC 3.6.5.2)	A0A0G2JSM8	0.104592	-0.261
Programmed cell death protein 2 (Zinc finger protein Rp-8)	P47816	0.104637	-0.345
Calcium-regulated heat stable protein 1 (Calcium-regulated heat-stable protein of 24 kDa) (CRHSP-24)	Q9WU49	0.104711	0.228
Copper chaperone for superoxide dismutase (Superoxide dismutase copper chaperone)	Q9JK72	0.104713	-0.392
Teneurin-2 (Ten-2) (Neurestin) (Protein Odd Oz/ten-m homolog 2) (Tenascin-M2) (Ten-m2) (Teneurin transmembrane protein 2) [Cleaved into: Ten-2, soluble form; Ten-2 intracellular domain (Ten-2 ICD)]	Q9R1K2	0.105003	-0.205
Small ribosomal subunit protein mS39	A0A8I6ANU2	0.105108	0.262
Golgi phosphoprotein 3 (Coat protein GPP34) (Trans-Golgi protein GMx33)	Q9ERE4	0.105256	-0.451
Proteasome activator subunit 4	A0A0G2K9R9	0.105283	-0.175
Tropomyosin alpha-4 chain (Tropomyosin-4) (TM-4)	P09495	0.105401	0.265
alpha-1,2-Mannosidase (EC 3.2.1.-)	A0A8I6AKY3	0.105547	0.287
Leucine-rich repeat transmembrane neuronal protein 1	D4A6D8	0.10565	-0.218
RING-type E3 ubiquitin transferase (EC 2.3.2.27)	D3ZUV2	0.105718	-0.261
Spire-type actin nucleation factor 2	A0A8I6GF30	0.105718	-0.625
Protocadherin 17	A0A8I5ZPT5	0.105729	-0.233
Zinc transporter ZIP12 (Solute carrier family 39 member 12) (Zrt- and Irt-like protein 12)	A0A8I6A003	0.105785	-0.704
PH domain and leucine rich repeat protein phosphatase 2	D4A254	0.105828	-0.283
Rieske (Fe-S) domain containing	D3ZF58	0.10585	0.394
Ig gamma-2C chain C region	P20762	0.105949	-0.342
Kelch-like protein 3	A0A8I6A5Z4	0.105988	-0.613
Vacuolar fusion protein MON1 homolog	A0A8I6G3S1	0.10616	-0.232
G protein-coupled receptor 158	A0A0A0MY13	0.106277	-0.443
Casein kinase I isoform gamma-2 (CKI-gamma 2) (EC 2.7.11.1)	Q62762	0.106442	-0.973
Transducin (beta)-like 1 X-linked	A0A0G2JY80	0.106652	0.294
Sodium-coupled neutral amino acid symporter 1 (Amino acid transporter A1) (rATA1) (Glutamine transporter) (N-system amino acid transporter 2) (Solute carrier family 38 member 1) (System A amino acid transporter 1) (System A transporter 2) (System N amino acid transporter 1)	Q9JM15	0.106891	-0.455
Metabotropic glutamate receptor 2 (mGluR2)	P31421	0.106896	-1.35
Small ribosomal subunit protein eS19 (40S ribosomal protein S19)	P17074	0.10693	-0.45
Synaptotagmin 7	A0A8L2QJI4	0.106968	-0.26
Endothelial cell-selective adhesion molecule	Q6AYD4	0.107297	0.245
PDZ domain-containing protein GIPC2	Q498D9	0.10731	0.754
ADP-ribosylation factor 2	P84082	0.107467	-0.29
Adenosine 3'-phospho 5'-phosphosulfate transporter 1	F7FLA1	0.107493	-0.523
Trafficking protein particle complex subunit 2-like protein	B2RYU6	0.107539	-0.469
Proteasome maturation protein	A0A8I6ASW7	0.107602	1.05
Sodium/hydrogen exchanger	D3ZCI2	0.107624	-0.345
Peroxisomal biogenesis factor 19 (Peroxin-19) (Peroxisomal farnesylated protein)	Q9QYU1	0.107677	0.16
Stearoyl-CoA desaturase 2 (EC 1.14.19.1) (Acyl-CoA desaturase 2) (Delta(9)-desaturase 2) (Delta-9 desaturase 2) (Fatty acid desaturase 2)	Q6P7B9	0.107698	-0.239
DNA-binding protein SATB (Special AT-rich sequence-binding protein)	A0A0G2JZH5	0.107812	-0.515
Spectrin beta chain	A0A8I6AWM3	0.107841	0.317
Cyclin-dependent kinase 11B	D3ZML3	0.10799	-0.532
Tectonin beta-propeller repeat containing 2	D4A6U4	0.107994	-0.264
Tumor protein p53-inducible protein 11 (p53-induced gene 11 protein)	B3DMA0	0.108002	-0.361
Signal peptidase complex catalytic subunit SEC11C (EC 3.4.21.89) (Microsomal signal peptidase 21 kDa subunit) (SPase 21 kDa subunit) (SEC11 homolog C) (SEC11-like protein 3) (SPC21)	Q9WTR7	0.10804	-0.381
Phosphatidylinositol 4,5-bisphosphate 3-kinase catalytic subunit beta isoform (PI3-kinase subunit beta) (PI3K-beta) (PI3Kbeta) (PtdIns-3-kinase subunit beta) (EC 2.7.1.153) (Phosphatidylinositol 4,5-bisphosphate 3-kinase 110 kDa catalytic subunit beta) (PtdIns-3-kinase subunit p110-beta) (p110beta) (Serine/threonine protein kinase PIK3CB) (EC 2.7.11.1)	Q9Z1L0	0.108095	-0.216
Neurexophilin-3	Q9Z2N5	0.108147	-0.731
Ankyrin repeat domain 13D	D3ZUJ7	0.108194	-0.19
Nucleoporin NUP188	F1LRC6	0.108336	0.326
Cullin 4B	A0A8I6B5A8	0.10844	-0.188
Sestrin 2	B2GUV6	0.108493	1.15
DnaJ heat shock protein family (Hsp40) member C9	A0A8I5ZVX9	0.108526	-0.685
Glycoprotein V (platelet)	G3V9H9	0.10854	-0.436
Immunoglobulin superfamily, DCC subclass, member 4	A0A8I6ASC6	0.108965	-0.252
ADP-ribosylation factor-related protein 1 (ARF-related protein 1) (ARP)	Q63055	0.109086	-0.257
RGP1 homolog, RAB6A GEF complex partner 1	A0A8I5ZYV2	0.109248	-0.529
Protein rogdi homolog	Q4V7D2	0.109307	-0.307
Pre-rRNA-processing protein TSR2 homolog	A0A8I5ZLR7	0.109501	0.266
Family with sequence similarity 184, member A	A0A8I5ZS46	0.109514	-0.347
Repulsive guidance molecule BMP co-receptor a	A0A8I6ACJ0	0.109724	-0.386
Integrin alpha FG-GAP repeat containing 2	A0A0G2JZW3	0.10988	-0.285
Aldehyde dehydrogenase 1A1 (EC 1.2.1.19) (EC 1.2.1.28) (EC 1.2.1.3) (EC 1.2.1.36) (3-deoxyglucosone dehydrogenase) (ALDH-E1) (ALHDII) (Aldehyde dehydrogenase family 1 member A1) (Aldehyde dehydrogenase, cytosolic) (Retinal dehydrogenase 1) (RALDH 1) (RalDH1)	P51647	0.110211	0.495
ADP-dependent glucokinase	G3V784	0.110355	0.259
Acetylcholinesterase (AChE) (EC 3.1.1.7)	P37136	0.110472	-0.312
ATP synthase mitochondrial F1 complex assembly factor 2	D3ZTW7	0.110662	-0.286
Arylsulfatase B (ASB) (EC 3.1.6.12) (N-acetylgalactosamine-4-sulfatase) (G4S)	P50430	0.110827	-0.214
Solute carrier family 2, facilitated glucose transporter member 3 (Glucose transporter type 3, brain) (GLUT-3)	Q07647	0.110906	-0.308
Similar to RalA binding protein 1	A0A096MJZ5	0.110967	0.611
Transmembrane protein 132D (Mature oligodendrocytes transmembrane protein) (Mature OL transmembrane protein)	Q76HP2	0.111149	-0.297
Formin-binding protein 1 (Formin-binding protein 17) (Rapostlin)	Q8R511	0.111217	-0.201
Proteasome subunit beta type-7 (EC 3.4.25.1) (Macropain chain Z) (Multicatalytic endopeptidase complex chain Z) (Proteasome subunit Z)	Q9JHW0	0.111506	-0.248
Cell adhesion molecule 3 (Immunoglobulin superfamily member 4B) (IgSF4B) (Nectin-like protein 1) (NECL-1)	Q1WIM3	0.112024	-0.2
POP1 homolog, ribonuclease P/MRP subunit	A0A0G2K4R5	0.11229	0.413
26S proteasome non-ATPase regulatory subunit 8	F1LMQ3	0.112389	-0.261
Ras homolog family member F, filopodia associated	D3ZRB3	0.11241	-0.268
Large ribosomal subunit protein uL6 (60S ribosomal protein L9)	P17077	0.112435	-0.258
Dol-P-Man:Man(5)GlcNAc(2)-PP-Dol alpha-1,3-mannosyltransferase (EC 2.4.1.258) (Dol-P-Man-dependent alpha(1-3)-mannosyltransferase)	A0A8I6GKZ1	0.112493	-0.366
Trans-Golgi network integral membrane protein TGN38	P19814	0.112502	0.299
Target of myb1 like 2 membrane trafficking protein	A0A8I6AVU7	0.112558	-1.06
Ganglioside-induced differentiation-associated-protein 2	Q66H63	0.112721	-0.213
Beta-1,4-mannosyl-glycoprotein 4-beta-N-acetylglucosaminyltransferase (EC 2.4.1.144) (N-glycosyl-oligosaccharide-glycoprotein N-acetylglucosaminyltransferase III) (GNT-III) (GlcNAc-T III) (N-acetylglucosaminyltransferase III)	Q02527	0.113077	-0.959
Fibromodulin (FM) (Collagen-binding 59 kDa protein) (Keratan sulfate proteoglycan fibromodulin) (KSPG fibromodulin)	P50609	0.11325	0.964
Ras-related protein Rab-10	Q5RKJ9	0.113586	-0.175
Rho GTPase-activating protein 27 (CIN85-associated multi-domain-containing Rho GTPase-activating protein 1) (Rho-type GTPase-activating protein 27)	Q6TLK4	0.113801	-1
Diacylglycerol lipase-beta (DAGL-beta) (DGL-beta) (EC 3.1.1.116) (PUFA-specific triacylglycerol lipase) (EC 3.1.1.3) (Sn1-specific diacylglycerol lipase beta)	P0C1S9	0.113981	-0.269
N-terminal Xaa-Pro-Lys N-methyltransferase 1 (EC 2.1.1.244) (Alpha N-terminal protein methyltransferase 1A) (Methyltransferase-like protein 11A) (X-Pro-Lys N-terminal protein methyltransferase 1A) (NTM1A) [Cleaved into: N-terminal Xaa-Pro-Lys N-methyltransferase 1, N-terminally processed]	Q5BJX0	0.114051	0.228
Coronin	A0A8I5ZSU6	0.114085	-0.178
Ribose-phosphate pyrophosphokinase 2 (EC 2.7.6.1) (Phosphoribosyl pyrophosphate synthase II) (PRS-II)	P09330	0.114137	-0.28
H/ACA ribonucleoprotein complex subunit 2	B1WC56	0.114186	0.659
Gastrin/cholecystokinin type B receptor (CCK-B receptor) (CCK-BR) (Cholecystokinin-2 receptor) (CCK2-R)	P30553	0.11423	-0.823
non-specific serine/threonine protein kinase (EC 2.7.11.1)	F1M9G6	0.114471	-0.367
Glycosyltransferase 1 domain containing 1	A0A8I6GMK0	0.114474	-0.435
DDHD domain containing 2	A0A8I6AUM0	0.114725	-0.183
von Willebrand factor A domain containing 5B1	A0A8I6ADZ4	0.114811	-0.623
Intraflagellar transport 25	A0A0G2K664	0.114973	-1.11
Tropomodulin-1 (Erythrocyte tropomodulin) (E-Tmod)	P70567	0.115083	0.244
E3 ubiquitin-protein ligase (EC 2.3.2.26)	A0A8I5Y0P5	0.115103	-0.637
Tetraspanin-5 (Tspan-5) (Transmembrane 4 superfamily member 9)	Q68VK5	0.115159	-0.248
Phosphomannomutase (EC 5.4.2.8)	A0A8I6AJ30	0.11537	0.226
Transmembrane protein 68	D3ZF19	0.115401	0.227
Excitatory amino acid transporter 3 (Excitatory amino-acid carrier 1) (Sodium-dependent glutamate/aspartate transporter 3) (Solute carrier family 1 member 1)	P51907	0.115432	-0.213
Hippocalcin-like protein 4 (Neural visinin-like protein 2) (NVL-2) (NVP-2) (Visinin-like protein 2) (VILIP-2)	P35332	0.115584	-0.47
deoxyribose-phosphate aldolase (EC 4.1.2.4) (2-deoxy-D-ribose 5-phosphate aldolase) (Phosphodeoxyriboaldolase)	F1M1H0	0.115758	-0.271
RNA binding motif protein 6	A0A8I6A326	0.115769	0.674
Metabolism of cobalamin associated B	M0R959	0.115856	-0.256
Hypoxanthine-guanine phosphoribosyltransferase (HGPRT) (HGPRTase) (EC 2.4.2.8)	P27605	0.116127	-0.276
Transmembrane protein 184C (Transmembrane protein 34)	Q810F5	0.116176	-0.457
Fucose-1-phosphate guanylyltransferase	A0A0G2K0C0	0.116211	0.261
Calpain-5 (EC 3.4.22.-)	Q8R4C0	0.116291	-0.326
CB1 cannabinoid receptor-interacting protein 1 (CRIP-1)	Q5M7A7	0.116328	-0.669
ADP-ribosylation factor 3 (Liver regeneration-related protein LRRG202)	P61206	0.116355	0.591
Amyloid beta precursor like protein 2 (Amyloid beta (A4) precursor-like protein 2) (Amyloid protein homolog) (Amyloid-like protein 2) (APLP-2) (CDEI box-binding protein) (CDEBP) (Sperm membrane protein YWK-II)	P15943	0.116462	-0.18
SLIT-ROBO Rho GTPase activating protein 2 (Srgap2 protein)	B5DEJ1	0.116738	-0.664
Vesicle-associated membrane protein 4	A0A096MJ99	0.116739	-0.4
Acylphosphatase-2 (EC 3.6.1.7) (Acylphosphatase, muscle type isozyme) (Acylphosphate phosphohydrolase 2)	P35745	0.116962	0.211
Rac family small GTPase 3	A0A0G2JUG6	0.116988	-0.499
Similar to mKIAA0319 protein	A0A8I5ZUN7	0.117018	-0.503
Copine-7 (Copine VII)	H1UBN0	0.117253	-0.227
Pro-MCH [Cleaved into: Neuropeptide-glycine-glutamic acid (NGE) (Neuropeptide G-E); Neuropeptide-glutamic acid-isoleucine (NEI) (Neuropeptide E-I); Melanin-concentrating hormone (MCH)]	P14200	0.117429	-1.07
NCBP2 antisense 2 (head to head)	A0A8I5ZKK5	0.117533	-0.476
Synaptoporin	A0A8I5ZK40	0.117535	-0.416
Gamma-tubulin complex component	B2RYP8	0.117562	-0.151
High mobility group protein 20A (HMG box-containing protein 20A)	A0A8I6ATE6	0.117704	0.775
Aflatoxin B1 aldehyde reductase member 2 (rAFAR2) (EC 1.1.1.n11) (Succinic semialdehyde reductase) (SSA reductase)	Q8CG45	0.117813	0.181
Phospholipid-transporting ATPase (EC 7.6.2.1)	A0A8I6A913	0.117822	-0.303
VPS37B subunit of ESCRT-I	D3ZU64	0.11796	-0.256
Erythrocyte membrane protein band 4.1-like 3	G3V874	0.118111	0.265
LDL receptor related protein 1B	A0A8I6AQY2	0.118162	-0.289
Proteasome subunit beta type-6 (EC 3.4.25.1) (Macropain delta chain) (Multicatalytic endopeptidase complex delta chain) (Proteasome chain 5) (Proteasome delta chain) (Proteasome subunit Y)	P28073	0.118244	-0.226
Ras-related protein Rab-28	P51158	0.118266	-0.398
small monomeric GTPase (EC 3.6.5.2)	A0A8I5ZZ07	0.118292	-0.983
Adenylate cyclase type 2 (EC 4.6.1.1) (ATP pyrophosphate-lyase 2) (Adenylate cyclase type II) (Adenylyl cyclase 2) (AC2)	P26769	0.11835	-0.192
Chimerin 1	A0A8I5ZU15	0.118371	-0.292
CCZ1 homolog B, vacuolar protein trafficking and biogenesis associated	A0A140UHX9	0.118798	-0.182
Rap guanine nucleotide exchange factor 5	A0A8I6A853	0.119051	-0.305
Signal-induced proliferation-associated 1 like 1	A0A0G2KAW2	0.119068	0.747
Importin 7	D4AE96	0.119233	-0.177
NIPA magnesium transporter 1	A0A8I6ADA4	0.119302	-0.77
Leucine rich repeat containing 4C	D3ZXT1	0.119323	-0.494
High affinity immunoglobulin epsilon receptor subunit gamma (Fc receptor gamma-chain) (FcRgamma) (Fc-epsilon RI-gamma) (IgE Fc receptor subunit gamma) (FceRI gamma)	P20411	0.119412	-0.493
DNA helicase (EC 3.6.4.12)	A0A8I5ZZ60	0.119478	-0.244
Protocadherin 9	A0A8I5ZK96	0.119694	-0.226
Small ubiquitin-related modifier 3 (SUMO-3)	Q5XIF4	0.120002	-0.201
Stress-activated protein kinase JNK (EC 2.7.11.24)	A0A0G2KA63	0.120206	-0.862
Cysteine protease ATG4B (EC 3.4.22.-) (Autophagy-related protein 4 homolog B)	A0A0G2QC33	0.120215	-0.155
Glutamate receptor 4 (GluR-4) (GluR4) (AMPA-selective glutamate receptor 4) (GluR-D) (Glutamate receptor ionotropic, AMPA 4) (GluA4)	P19493	0.120243	-0.38
N-acetylglucosamine-6-sulfatase (EC 3.1.6.14) (Glucosamine-6-sulfatase)	Q32KJ5	0.120276	0.164
Potassium channel subfamily K member 1 (Inward rectifying potassium channel protein TWIK-1) (rTWIK) (Potassium channel K2P1)	Q9Z2T2	0.120303	-0.332
Zinc finger protein 667 (Myocardial ischemic preconditioning up-regulated protein 1)	Q5MYW4	0.120361	0.381
FHF complex subunit HOOK interacting protein 2B	A0A8I5ZVN6	0.120442	-0.315
Ubiquitin carboxyl-terminal hydrolase (EC 3.4.19.12)	A0A0G2K4S7	0.120604	0.322
Pro-cathepsin H [Cleaved into: Cathepsin H mini chain; Cathepsin H (EC 3.4.22.16); Cathepsin H heavy chain; Cathepsin H light chain]	P00786	0.12064	0.347
Nucleolar protein 58 (Nopp140-associated protein of 65 kDa) (Nucleolar protein 5)	Q9QZ86	0.121047	0.581
inorganic diphosphatase (EC 3.6.1.1)	D4A830	0.121209	-0.176
TAR (HIV-1) RNA binding protein 1	A0A0G2JYA7	0.121238	0.757
RAF proto-oncogene serine/threonine-protein kinase (EC 2.7.11.1) (Proto-oncogene c-RAF) (cRaf) (Raf-1)	P11345	0.121379	-0.266
Protein lin-7 homolog C (Lin-7C) (Mammalian lin-seven protein 3) (MALS-3) (Vertebrate lin-7 homolog 3) (Veli-3)	Q792I0	0.122031	-0.41
Guanine nucleotide-binding protein G(I)/G(S)/G(T) subunit beta-1 (Transducin beta chain 1)	P54311	0.122088	-0.516
SCY1 like pseudokinase 2	A0A8I6AFM7	0.122239	-1.38
Guanine nucleotide-binding protein G(i) subunit alpha-3 (G(i) alpha-3)	P08753	0.122416	-0.403
TATA-box binding protein associated factor 6 like	B5DF37	0.122498	0.277
Potassium/sodium hyperpolarization-activated cyclic nucleotide-gated channel 4	Q9JKA7	0.122545	-0.603
Elongator complex protein 3 (EC 2.3.1.-)	A0A8I5ZZ89	0.122551	-0.18
G protein-regulated inducer of neurite outgrowth 1	A0A8I6AJM0	0.122595	-0.326
Calpain small subunit 1 (CSS1) (Calcium-activated neutral proteinase small subunit) (CANP small subunit) (Calcium-dependent protease small subunit) (CDPS) (Calcium-dependent protease small subunit 1) (Calpain regulatory subunit)	Q64537	0.122598	0.143
Cilia- and flagella-associated protein 298 (Protein kurly homolog)	Q5U3Z0	0.122922	0.209
A-kinase anchor protein 7 isoforms delta and gamma (AKAP-7 isoforms delta and gamma) (A-kinase anchor protein 18) (AKAP-18) (Protein kinase A-anchoring protein 7 isoforms delta and gamma) (PRKA7 isoforms delta and gamma)	Q6JP77	0.123003	-0.346
ASH2 like histone lysine methyltransferase complex subunit	A0A8I6ASM7	0.123058	0.261
Tubulin polyglutamylase complex subunit 2 (PGs2)	Q6AXS8	0.123115	0.455
Cyclin-dependent kinase 14 (EC 2.7.11.22) (Cell division protein kinase 14)	A0A8I5ZUH6	0.123188	-0.148
Nuclear mitotic apparatus protein 1	F1LW91	0.123222	0.263
F-box protein 10	A0A1B0GWU1	0.12337	-0.204
Ribonuclease/angiogenin inhibitor 1	A0A0G2JWJ9	0.123418	0.929
RILP-like protein 1 (GAPDH's competitor of SIAH1 protein enhances life) (GOSPEL) (Rab-interacting lysosomal-like protein 1)	D3ZUQ0	0.123476	-0.335
Tyrosine-protein phosphatase non-receptor type substrate 1 (SHP substrate 1) (SHPS-1) (Brain Ig-like molecule with tyrosine-based activation motifs) (Bit) (CD172 antigen-like family member A) (Inhibitory receptor SHPS-1) (Macrophage fusion receptor) (Macrophage membrane protein MFP150) (Signal-regulatory protein alpha-1) (Sirp-alpha-1) (CD antigen CD172a)	P97710	0.12358	-0.193
Metallothionein-3 (MT-3) (Growth inhibitory factor) (GIF) (Metallothionein-III) (MT-III)	P37361	0.123595	0.561
Proteasomal ubiquitin receptor ADRM1 (110 kDa cell membrane glycoprotein) (Gp110) (Adhesion-regulating molecule 1) (ARM-1) (Rpn13 homolog)	Q9JMB5	0.123613	-0.202
Stathmin	A0A0G2K8P5	0.123792	-0.319
Potassium channel tetramerization domain containing 4	D3ZXL9	0.123953	0.619
Protein strawberry notch homolog 1	Q5BJL5	0.123968	-0.179
N-acetyltransferase 9 (Nat9 protein)	B0BN73	0.124125	0.42
UDP-glucuronic acid decarboxylase 1 (EC 4.1.1.35) (UDP-glucuronate decarboxylase 1) (UGD) (UXS-1)	Q5PQX0	0.1243	-0.741
Guanine nucleotide-binding protein subunit alpha-11 (G alpha-11) (G-protein subunit alpha-11)	Q9JID2	0.124348	-0.195
Mediator of RNA polymerase II transcription subunit 10 (Mediator complex subunit 10)	D4A7K6	0.124423	0.503
Metabotropic glutamate receptor 1 (mGluR1)	P23385	0.124717	-0.209
FACT complex subunit	A0A8I5ZJ57	0.12476	-0.4
Nuclear pore complex protein Nup85 (85 kDa nucleoporin) (Nucleoporin Nup85) (Pericentrin-1)	Q4QQS8	0.124808	0.311
Neuronal calcium sensor 1 (NCS-1) (Frequenin homolog) (Frequenin-like protein) (Frequenin-like ubiquitous protein)	P62168	0.124879	-0.644
Protocadherin-3	Q63418	0.124988	-0.206
Cadherin-2 (Neural cadherin) (N-cadherin) (CD antigen CD325)	Q9Z1Y3	0.125114	-0.314
Proliferation-associated protein 2G4	Q6AYD3	0.125444	-0.213
peptidylprolyl isomerase (EC 5.2.1.8)	A0A8I6GJ67	0.125502	-0.727
F-box and leucine-rich repeat protein 20	A0A0H2UI14	0.125636	-0.461
High affinity cationic amino acid transporter 1 (CAT-1) (CAT1) (Ecotropic retroviral leukemia receptor) (Ecotropic retrovirus receptor) (EcoR) (Solute carrier family 7 member 1) (System Y+ basic amino acid transporter)	P30823	0.125943	-0.197
Catenin delta-2	O35116	0.125959	-0.239
Anion exchange protein 3 (AE 3) (Anion exchanger 3) (Band 3-related protein 3) (B3RP-3) (Neuronal band 3-like protein) (Solute carrier family 4 member 3)	P23348	0.125978	-0.234
Secretagogin	Q6R556	0.125996	-0.183
Voltage-gated potassium channel subunit beta-1 (EC 1.1.1.-) (K(+) channel subunit beta-1) (Kv-beta-1)	P63144	0.126138	0.215
E2 ubiquitin-conjugating enzyme (EC 2.3.2.23)	M0R4P9	0.126147	0.158
PNMA family member 2	D4A068	0.126255	-0.206
Ketohexokinase (EC 2.7.1.3) (Hepatic fructokinase)	Q02974	0.126428	-0.174
G protein-coupled receptor, class C, group 5, member B	A0A0G2K4B0	0.126746	0.36
La ribonucleoprotein 1, translational regulator	A0A8I6GJC3	0.126889	-0.187
Similar to RIKEN cDNA 2700097O09	D4A3D3	0.12692	0.398
FACT complex subunit SSRP1 (Facilitates chromatin transcription complex subunit SSRP1) (Recombination signal sequence recognition protein 1) (Structure-specific recognition protein 1) (T160)	Q04931	0.12695	-0.305
MICOS complex subunit Mic10 (Mitochondrial inner membrane organizing system protein 1)	B2RYW8	0.127108	-0.401
Serine/threonine-protein kinase DCLK2 (EC 2.7.11.1) (CaMK-like CREB regulatory kinase 2) (CL2) (CLICK-II) (CLICK2) (Doublecortin-like and CAM kinase-like 2) (Doublecortin-like kinase 2)	Q5MPA9	0.127205	0.229
Histidine-rich glycoprotein (Histidine-proline-rich glycoprotein) (HPRG) (Histidine-rich glycoprotein 1) (HRG1)	Q99PS8	0.127215	0.333
GRAM domain containing 1B	A0A8I5ZLB1	0.127301	-0.236
DNA repair protein XRCC1 (X-ray repair cross-complementing protein 1)	Q9ESZ0	0.127319	-0.339
Proteasome subunit alpha type-6 (Macropain iota chain) (Multicatalytic endopeptidase complex iota chain) (Proteasome iota chain)	P60901	0.127449	-0.32
Extended synaptotagmin 2	A0A8I6A660	0.127629	-0.18
5'-AMP-activated protein kinase subunit beta-1 (AMPK subunit beta-1) (AMPKb) (5'-AMP-activated protein kinase 40 kDa subunit)	P80386	0.127713	-0.245
RING-type E3 ubiquitin transferase (EC 2.3.2.27)	A0A8I5ZR20	0.127773	0.369
Biliverdin reductase A (BVR A) (EC 1.3.1.24)	Q6AZ33	0.127789	-0.34
Mitogen-activated protein kinase kinase kinase (EC 2.7.11.25)	A0A0G2JUN9	0.12791	0.634
Plasma membrane calcium-transporting ATPase 4 (PMCA4) (EC 7.2.2.10) (Plasma membrane calcium ATPase isoform 4) (Plasma membrane calcium pump isoform 4)	Q64542	0.128029	-0.559
Coiled-coil and C2 domain containing 2A	A0A0G2K9D9	0.128059	0.702
Ccdc186 (Coiled-coil domain containing 186)	A0A0G2K8K1	0.128156	-0.207
5-phosphohydroxy-L-lysine phospho-lyase	A0A0G2K1L2	0.128163	0.303
Small G protein signaling modulator 1	A0A8I6A6E1	0.128227	-0.164
Cilia- and flagella-associated protein 418	Q6AY71	0.128254	-0.201
Carbonic anhydrase-related protein (CARP) (Carbonic anhydrase VIII) (CA-VIII)	Q5PPN4	0.128422	-0.47
Amino acid transporter heavy chain SLC3A2 (4F2 cell-surface antigen heavy chain) (4F2hc) (Solute carrier family 3 member 2) (CD antigen CD98)	Q794F9	0.128749	-0.252
Phosphatidylinositol transfer protein beta isoform (PI-TP-beta) (PtdIns transfer protein beta) (PtdInsTP beta)	P53812	0.128867	-0.169
Valosin containing protein lysine methyltransferase	A0A8I5ZQ50	0.129383	-0.225
C2CD2-like	A0A0G2K2V4	0.1296	-0.302
Uncharacterized protein C11orf87 homolog	Q569A3	0.129767	0.539
E2F transcription factor 1	D3ZKY0	0.129833	-0.282
ATP-binding cassette sub-family C member 8 (Sulfonylurea receptor 1)	Q09429	0.130034	-0.216
Negative elongation factor complex member C/D	A0A8I6B5Y3	0.130072	-0.226
Inositol monophosphatase 2 (IMP 2) (IMPase 2) (EC 3.1.3.25) (Inositol-1(or 4)-monophosphatase 2) (Myo-inositol monophosphatase A2)	Q8CIN7	0.130092	-0.264
Eukaryotic initiation factor 4A-I (EC 3.6.4.13) (ATP-dependent RNA helicase eIF4A-1)	F7F7A6	0.13011	0.153
Elongation factor Ts, mitochondrial (EF-Ts) (EF-TsMt) (2A3-2)	Q9QYU2	0.130232	-0.19
Tetratricopeptide repeat domain 7B	A0A0G2JXJ6	0.130297	-0.226
Transcription initiation factor IIA subunit 1 (General transcription factor IIA subunit 1) [Cleaved into: Transcription initiation factor IIA alpha chain (TFIIA p35 subunit); Transcription initiation factor IIA beta chain (TFIIA p19 subunit)]	O08949	0.130378	-0.388
Transforming growth factor-beta-induced protein ig-h3	A0A8I5ZSM4	0.130534	0.578
Tropomyosin 3	A0A140TAF0	0.130624	0.294
Coiled-coil domain containing 136	A0A8I5ZKP3	0.130709	-0.355
SET binding factor 1	A0A8I6AD51	0.131019	-0.146
receptor protein-tyrosine kinase (EC 2.7.10.1)	A0A0G2JY48	0.131051	0.182
Pituitary adenylate cyclase-activating polypeptide type I receptor (PACAP type I receptor) (PACAP-R-1) (PACAP-R1)	P32215	0.131087	-0.467
Claudin domain containing 1	G3V674	0.131113	-0.491
5'-(N(7)-methylguanosine 5'-triphospho)-[mRNA] hydrolase (EC 3.6.1.62)	D3ZZJ7	0.13115	-0.305
Gamma-aminobutyric acid receptor subunit alpha-3 (GABA(A) receptor subunit alpha-3) (GABAAR subunit alpha-3)	P20236	0.131199	-0.476
CCR4-NOT transcription complex, subunit 2	A0A0G2KB82	0.131602	0.201
Similar to RIKEN cDNA 5830475I06	A0A8I5Y0W2	0.131877	-0.261
Serine protease inhibitor A3N (Serpin A3N) (CPI-26) (Contrapsin-like protease inhibitor 6) (SPI-2.2) (Serine protease inhibitor 3) (SPI-3)	P09006	0.132063	0.412
Syntaxin-12 (Syntaxin-13)	G3V7P1	0.132078	-0.372
Protocadherin Fat 3 (FAT tumor suppressor homolog 3)	Q8R508	0.132111	-0.252
Probable ATP-dependent RNA helicase DDX4 (EC 3.6.4.13) (DEAD box protein 4) (Vasa homolog) (rVLG)	Q64060	0.132117	2.12
ubiquitinyl hydrolase 1 (EC 3.4.19.12)	A0A0G2K923	0.132123	-0.376
Lactoylglutathione lyase (EC 4.4.1.5) (Aldoketomutase) (Glyoxalase I) (Glx I) (Ketone-aldehyde mutase) (Methylglyoxalase) (S-D-lactoylglutathione methylglyoxal lyase)	Q6P7Q4	0.132139	-0.226
Unc-13 homolog A	A0A8I5ZWH4	0.132241	-0.632
Monocarboxylate transporter 2 (MCT 2) (Solute carrier family 16 member 7)	Q63344	0.132287	-0.384
Phosphoethanolamine/phosphocholine phosphatase 1	A0A8I6A6B0	0.132326	-0.232
Protein kinase C and casein kinase substrate in neurons 2 protein (Synaptic dynamin-associated protein II) (Syndapin-2) (Syndapin-II) (SdpII)	Q9QY17	0.132368	0.206
Protein O-glucosyltransferase 3 (EC 2.4.1.-) (KDEL motif-containing protein 2) (Protein O-xylosyltransferase POGLUT3) (EC 2.4.2.-)	Q566E5	0.132444	-0.193
Kinase D-interacting substrate of 220 kDa (Ankyrin repeat-rich membrane-spanning protein)	Q9EQG6	0.132505	-0.352
Store-operated calcium entry-associated regulatory factor (SARAF) (SOCE-associated regulatory factor) (Transmembrane protein 66)	Q6AYN2	0.132642	0.205
Palmitoyl thioesterase CPT1C (EC 3.1.2.22) (Carnitine O-palmitoyltransferase 1, brain isoform) (CPT1-B) (Carnitine O-palmitoyltransferase I, brain isoform) (CPTI-B) (Carnitine palmitoyltransferase 1C) (Carnitine palmitoyltransferase I) (CPT I-C)	F1LN46	0.132681	-0.159
Transmembrane protein with EGF-like and two follistatin-like domains 2	A0A0G2JZU6	0.132739	0.757
TNF receptor-associated factor	B5DFH7	0.132762	0.8
Sulfide quinone oxidoreductase	B0BMT9	0.132808	0.313
GTPase activating protein and VPS9 domains 1	A0A8I5Y674	0.133002	-0.227
Mitochondrial ribosomal protein S23	D3ZIN7	0.133131	0.263
Calcium/calmodulin-dependent protein kinase II inhibitor 1 (calcium/calmodulin-dependent protein kinase II inhibitor alpha) (CaM-KIINalpha) (CaMKIINalpha)	Q9JI15	0.13318	-0.748
Ferrochelatase (EC 4.98.1.1)	A0A8I5ZR41	0.133186	0.15
Large ribosomal subunit protein uL22 (60S ribosomal protein L17) (Amino acid starvation-induced protein) (ASI) (L23)	P24049	0.133205	-0.331
Parkinson disease protein 7 homolog (Contraception-associated protein 1) (Protein CAP1) (Fertility protein SP22) (Maillard deglycase) (Parkinsonism-associated deglycase) (Protein DJ-1) (DJ-1) (Protein/nucleic acid deglycase DJ-1) (EC 3.1.2.-, EC 3.5.1.-, EC 3.5.1.124)	O88767	0.13328	0.187
Immunoglobulin superfamily containing leucine-rich repeat (LOC686539 protein)	B1H232	0.133367	0.492
Fibroblast growth factor 2 (FGF-2) (Basic fibroblast growth factor) (bFGF) (Heparin-binding growth factor 2) (HBGF-2)	P13109	0.133404	-0.274
ubiquitinyl hydrolase 1 (EC 3.4.19.12)	F1M8S4	0.133513	-0.243
Polynucleotide kinase 3'-phosphatase	A0A0G2JUH4	0.133562	-0.408
TIAM Rac1 associated GEF 2	D3ZMS5	0.133789	-0.306
F-box protein 38	D3ZIK8	0.133868	-0.29
GPI inositol-deacylase (EC 3.1.-.-) (Post-GPI attachment to proteins factor 1)	Q765A7	0.133964	-0.413
Platelet-activating factor acetylhydrolase IB subunit alpha2 (EC 3.1.1.47) (PAF acetylhydrolase 30 kDa subunit) (PAF-AH 30 kDa subunit) (PAF-AH subunit beta) (PAFAH subunit beta) (Platelet-activating factor acetylhydrolase alpha 2 subunit) (PAF-AH alpha 2)	O35264	0.133976	0.172
Cyclin-dependent kinase 19	D3ZDM6	0.134133	-0.298
Large ribosomal subunit protein eL20 (60S ribosomal protein L18a)	P62718	0.134981	-0.223
Immunoglobulin superfamily member 1 (IgSF1) (Inhibin-binding protein) (InhBP)	Q925N6	0.135028	-0.257
Junction plakoglobin	Q6P0K8	0.135044	-0.26
Reticulocalbin-3	I6L9G5	0.135045	0.856
Kelch-like family member 13	A0A8I5ZU85	0.135121	-0.189
tRNA-queuosine alpha-mannosyltransferase (EC 2.4.1.110) (Glycosyltransferase-like domain-containing protein 1)	A0A8I6A338	0.135242	0.95
Podocalyxin-like 2	A0A8I5Y155	0.135272	-0.254
Kelch-like family member 5	A0A8I6AAB1	0.135353	-0.356
Dystrobrevin beta (DTN-B) (Beta-dystrobrevin)	P84060	0.13538	-0.218
Protein transport protein SEC23	D3ZCT7	0.135482	0.303
Coiled-coil domain containing 85C	A0A8I5YBH3	0.135505	0.219
Omega-amidase NIT2 (EC 3.5.1.3) (Nitrilase homolog 2)	Q497B0	0.135836	-0.162
ATP binding cassette subfamily B member 5	D4AEL4	0.136168	-1.02
Phosphatidylinositol-specific phospholipase C, X domain containing 3	D4A1H2	0.136312	-0.24
Immunoglobulin-like domain containing receptor 2	D3ZGJ1	0.136358	-0.402
WD repeat and FYVE domain containing 1	A0A0G2K3L8	0.136532	-0.167
PRA1 family protein	A0A0G2JTX2	0.136538	-0.438
Glutamate receptor ionotropic, delta-2 (GluD2) (GluR delta-2 subunit)	Q63226	0.136607	-0.368
PDZ and LIM domain protein 4 (H-REV18) (LIM protein RIL) (RIT-18) (Reversion-induced LIM protein)	P36202	0.136698	-0.35
HEAT repeat containing 3	D3ZV81	0.13681	-0.235
Tumor susceptibility gene 101 protein (ESCRT-I complex subunit TSG101)	Q6IRE4	0.136951	-0.195
Motile sperm domain containing 2	A0A0G2K8D1	0.137002	0.176
Cathepsin S (EC 3.4.22.27)	Q02765	0.137055	-0.271
Complex I assembly factor TIMMDC1, mitochondrial (Translocase of inner mitochondrial membrane domain-containing protein 1) (TIMM domain containing-protein 1)	Q6AY94	0.137168	0.406
Uridine-cytidine kinase 2 (UCK 2) (EC 2.7.1.48) (Cytidine monophosphokinase 2) (Uridine monophosphokinase 2)	Q9QYG8	0.137187	0.315
Kinesin family member 21A	D4A1V5	0.13759	-0.367
Mitochondrial-processing peptidase subunit beta (EC 3.4.24.64) (Beta-MPP) (P-52)	Q03346	0.137645	-0.154
cAMP-dependent protein kinase type II-alpha regulatory subunit	P12368	0.138035	-0.206
Stathmin-4 (Stathmin-like protein B3) (RB3)	P63043	0.138105	-0.236
DNA-directed RNA polymerase II subunit RPB7 (RNA polymerase II subunit B7) (DNA-directed RNA polymerase II subunit G)	P62489	0.138168	0.638
Cadherin-8	O54800	0.138233	-0.675
Alpha/beta hydrolase domain-containing protein 17A (Abhydrolase domain-containing protein 17A) (EC 3.1.2.22)	Q5XIJ5	0.138434	-0.32
Protocadherin-16 (Protein dachsous homolog 1)	D4ACX8	0.138522	0.316
3-dehydrosphinganine reductase (EC 1.1.1.102)	A0A0G2K4V4	0.138523	-0.205
Triple functional domain protein (EC 2.7.11.1) (PTPRF-interacting protein)	F1M0Z1	0.138917	-0.224
dynamin GTPase (EC 3.6.5.5)	A0A8I6AHJ0	0.138956	0.299
Nudix hydrolase 14	D4A1D4	0.13896	-0.316
Zinc finger RNA-binding protein	Q562A2	0.138974	-0.323
Dynein light chain Tctex-type 1 (Activator of G-protein signaling 2) (AGS2) (T-complex testis-specific protein 1 homolog)	Q9Z336	0.139151	0.418
CD276 antigen (B7 homolog 3) (B7-H3) (Costimulatory molecule) (CD antigen CD276)	Q7TPB4	0.139366	0.568
RCAN family member 3	A0A8I6AB36	0.139531	-0.525
RAB22A, member RAS oncogene family	B0BN19	0.139844	0.195
N-acetyl-D-glucosamine kinase (N-acetylglucosamine kinase) (EC 2.7.1.59) (GlcNAc kinase) (Muramyl dipeptide kinase) (EC 2.7.1.-) (N-acetyl-D-mannosamine kinase) (EC 2.7.1.60)	P81799	0.139875	-0.181
Ribonuclease 4 (RNase 4) (EC 3.1.27.-) (RL3)	O55004	0.139928	0.4
WD repeat-containing protein 48 (USP1-associated factor 1)	A0A0G2KAW5	0.139999	-0.26
Ciliary neurotrophic factor receptor subunit alpha (CNTF receptor subunit alpha) (CNTFR-alpha)	Q08406	0.140039	-0.428
Tyrosine-protein kinase Mer (EC 2.7.10.1) (Proto-oncogene c-Mer) (Receptor tyrosine kinase MerTK)	P57097	0.14005	-0.205
HCLS1 binding protein 3	A0A8I6ADF4	0.140264	0.889
Tubulin-specific chaperone A (TCP1-chaperonin cofactor A) (Tubulin-folding cofactor A) (CFA)	Q6PEC1	0.140283	-0.186
Microtubule-associated protein	A0A8I5ZRQ1	0.140331	0.443
Phosphatidylserine decarboxylase proenzyme, mitochondrial (EC 4.1.1.65) [Cleaved into: Phosphatidylserine decarboxylase beta chain; Phosphatidylserine decarboxylase alpha chain]	D3ZAW2	0.140339	0.243
Phosphoglucomutase-like protein 5	D3ZVR9	0.140392	0.472
Synaptic vesicle membrane protein VAT-1 homolog (EC 1.-.-.-) (Mitofusin-binding protein) (Protein MIB)	Q3MIE4	0.140589	-0.139
DCC-interacting protein 13-beta (Adapter protein containing PH domain, PTB domain and leucine zipper motif 2)	B4F779	0.140691	0.187
UEV and lactate/malate dehyrogenase domains	A0A8I6ALM7	0.140695	-0.288
3-hydroxyisobutyryl-CoA hydrolase, mitochondrial (EC 3.1.2.4) (3-hydroxyisobutyryl-coenzyme A hydrolase) (HIB-CoA hydrolase) (HIBYL-CoA-H)	Q5XIE6	0.140955	-0.168
Ral guanine nucleotide dissociation stimulator,-like 1	D3ZS31	0.140979	-0.331
Phosphatidylinositol transfer protein alpha isoform (PI-TP-alpha) (PtdIns transfer protein alpha) (PtdInsTP alpha)	P16446	0.141044	-0.217
Docking protein 6	F1M038	0.141077	0.448
Phosphatidylinositol 3-kinase regulatory subunit beta (PI3-kinase regulatory subunit beta) (PI3K regulatory subunit beta) (PtdIns-3-kinase regulatory subunit beta) (Phosphatidylinositol 3-kinase 85 kDa regulatory subunit beta) (PI3-kinase subunit p85-beta) (PtdIns-3-kinase regulatory subunit p85-beta)	Q63788	0.141202	0.213
Zinc finger protein 709-like	F1LWS7	0.14122	-0.541
Sorting nexin 7	F7EXP7	0.141256	-0.181
Cytochrome c oxidase assembly factor 5	A0A8I6A3F1	0.141377	0.778
Guanine nucleotide-binding protein subunit alpha-12 (G alpha-12) (G-protein subunit alpha-12)	Q63210	0.141387	-0.197
Sorting nexin 29	A0A8I5ZQH2	0.141433	0.609
Coatomer subunit gamma-1 (Gamma-1-coat protein) (Gamma-1-COP)	Q4AEF8	0.141653	-0.188
Tubulin--tyrosine ligase (EC 6.3.2.25)	G3V8C8	0.141896	-0.622
phosphatidate phosphatase (EC 3.1.3.4)	A0A8I6AUU1	0.142099	-0.744
Pre-B-cell leukemia transcription factor-interacting protein 1 (Hematopoietic PBX-interacting protein)	A2VD12	0.142441	0.235
Hermansky-Pudlak syndrome 5 protein homolog	A0A0G2JWL2	0.142538	-0.645
Syntaxin-1A (Neuron-specific antigen HPC-1) (Synaptotagmin-associated 35 kDa protein) (P35A)	P32851	0.142689	-0.689
Sodium-dependent serotonin transporter (SERT) (5HT transporter) (5HTT) (Solute carrier family 6 member 4)	P31652	0.142779	-1.03
[F-actin]-monooxygenase MICAL2 (EC 1.14.13.225) (MICAL C-terminal-like protein) (Mical-cL) (Molecule interacting with CasL protein 2) (MICAL-2) (Protein RSB-11-77)	D4A1F2	0.142791	-0.626
Alpha-crystallin B chain (Alpha(B)-crystallin)	P23928	0.143043	0.469
RNA binding motif protein 15	M0R3Z8	0.143055	0.584
Tripartite motif-containing protein 26 (EC 2.3.2.27) (Zinc finger protein 173)	P62603	0.143095	-0.491
Triokinase/FMN cyclase (Bifunctional ATP-dependent dihydroxyacetone kinase/FAD-AMP lyase (cyclizing)) [Includes: ATP-dependent dihydroxyacetone kinase (DHA kinase) (EC 2.7.1.28) (EC 2.7.1.29) (Glycerone kinase) (Triokinase) (Triose kinase); FAD-AMP lyase (cyclizing) (EC 4.6.1.15) (FAD-AMP lyase (cyclic FMN forming)) (FMN cyclase)]	Q4KLZ6	0.143244	0.282
Guanine nucleotide-binding protein G(olf) subunit alpha (Adenylate cyclase-stimulating G alpha protein, olfactory type)	P38406	0.14338	-0.529
Rho guanine nucleotide exchange factor 10	A0A8I6A0S7	0.143423	0.412
Solute carrier family 12 member 2	A0A8I5ZP25	0.143545	-0.187
Ral GTPase-activating protein subunit alpha-2 (250 kDa substrate of Akt) (AS250) (p220)	P86411	0.14358	-0.233
Transmembrane protein 63B	A0A8I5ZKC7	0.143595	-0.452
Signal transducing adapter molecule 2 (STAM-2)	Q5XHY7	0.143599	-0.19
PNMA family member 8B	D3ZQN3	0.143944	-0.194
Trafficking protein particle complex subunit 6A	D4A3S0	0.143966	0.75
DNA-directed RNA polymerase subunit	D4A531	0.143981	0.381
Eukaryotic translation initiation factor 6 (eIF-6)	Q3KRD8	0.144071	0.192
Tight junction associated protein 1	A0A0G2K0W5	0.144182	-0.708
LysM and putative peptidoglycan-binding domain-containing protein 2	A0A8J8XSR6	0.144272	-0.718
tRNA (adenine(58)-N(1))-methyltransferase non-catalytic subunit TRM6	D3ZVK3	0.1443	0.471
Phosphatidylinositol-3,4,5-trisphosphate-dependent Rac exchange factor 2	A0A8I6GLM6	0.144397	-0.497
Cyclin-dependent kinase 15	M0R7D0	0.144545	-1.19
Metal transporter CNNM4 (Ancient conserved domain-containing protein 4) (Cyclin-M4)	P0C588	0.144569	-0.273
Charged multivesicular body protein 3 (Chromatin-modifying protein 3) (Vacuolar protein sorting-associated protein 24) (rVps24p)	Q8CGS4	0.144597	-0.224
Replication termination factor 2 (RTF2) (Replication termination factor 2 domain-containing protein 1)	Q3T1J8	0.144692	-0.445
Splicing regulatory glutamine/lysine-rich protein 1 (SR-related protein of 86 kDa) (Serine/arginine-rich-splicing regulatory protein 86) (SRrp86) (Splicing factor, arginine/serine-rich 12)	Q9JKL7	0.144864	0.584
Cell cycle control protein 50A (P4-ATPase flippase complex beta subunit TMEM30A) (Transmembrane protein 30A)	Q6AY41	0.144871	-0.269
LDL receptor related protein 11	F1M753	0.144973	-0.395
3-hydroxy-3-methylglutaryl-CoA lyase, cytoplasmic (EC 4.1.3.4) (3-hydroxy-3-methylglutaryl-CoA lyase-like protein 1)	D4A5C3	0.144974	-0.629
Cytochrome c oxidase assembly factor 6	A0A8I5ZL79	0.145003	-0.903
N-acetylneuraminate lyase (NALase) (EC 4.1.3.3) (N-acetylneuraminate pyruvate-lyase) (N-acetylneuraminic acid aldolase) (Sialate lyase) (Sialate-pyruvate lyase) (Sialic acid aldolase) (Sialic acid lyase)	Q66H59	0.145173	0.357
TELO2 interacting protein 1	A0A8I6A1U2	0.145275	0.346
Phospholipid phosphatase-related protein type 3 (Inactive phospholipid phosphatase PLPPR3) (Lipid phosphate phosphatase-related protein type 3) (Plasticity-related gene 2 protein) (PRG-2)	Q7TMB0	0.145341	-0.719
Unconventional myosin-Va (Dilute myosin heavy chain, non-muscle)	Q9QYF3	0.145524	-0.176
Kelch domain containing 4	A0A8I5XWU7	0.145554	-0.15
ubiquitinyl hydrolase 1 (EC 3.4.19.12)	F1M7Q7	0.145645	-0.218
DOP1 leucine zipper like protein B	A0A0G2JXD9	0.145679	0.187
Prolyl 4-hydroxylase, transmembrane	D3ZJG3	0.1457	-0.225
Exosome component 4	D4A4Y0	0.14571	-0.187
Rho GTPase activating protein 12	A0A0G2K1Z2	0.145712	0.3
Serpin family F member 1	A0A8J8XL70	0.145905	0.489
E3 ubiquitin-protein ligase HACE1 (EC 2.3.2.26) (HECT domain and ankyrin repeat-containing E3 ubiquitin-protein ligase 1) (HECT-type E3 ubiquitin transferase HACE1)	D3ZBM7	0.145998	-0.217
Tomoregulin-1 (TR-1) (Protein NC1) (Transmembrane protein with EGF-like and one follistatin-like domain)	Q9QYV1	0.146008	-0.392
Protrudin (Zinc finger FYVE domain-containing protein 27)	Q6P7B7	0.146105	-0.176
Transient receptor potential cation channel, subfamily C, member 6	F7EUD8	0.146173	-0.547
Neurolysin, mitochondrial (EC 3.4.24.16) (Microsomal endopeptidase) (MEP) (Mitochondrial oligopeptidase M) (Neurotensin endopeptidase)	P42676	0.146266	-0.161
Proteasome assembly chaperone 2	A0A8I5ZQU8	0.146289	-0.219
[Pyruvate dehydrogenase [acetyl-transferring]]-phosphatase 1, mitochondrial (EC 3.1.3.43) (Protein phosphatase 2C) (Pyruvate dehydrogenase phosphatase catalytic subunit 1)	A0A0G2JWE0	0.146503	-0.364
Neuromodulin (Axonal membrane protein GAP-43) (Growth-associated protein 43) (Protein F1)	P07936	0.146568	-0.365
G-protein coupled receptor-associated sorting protein 1 (GASP-1) (Per1-interacting protein)	Q920R4	0.146691	-0.287
Protein DPCD	Q6AYM4	0.146739	-0.351
Secernin-2	Q6AYR8	0.146741	-0.265
Bardet-Biedl syndrome 1	A0A8I6A032	0.146747	-0.17
FAT atypical cadherin 4	D3ZEH1	0.146765	0.705
Cyclin-dependent kinase 4 (EC 2.7.11.22) (Cell division protein kinase 4) (PSK-J3)	P35426	0.146837	0.321
ubiquitinyl hydrolase 1 (EC 3.4.19.12)	A0A8I6A5X2	0.147001	-0.141
Neuronal acetylcholine receptor subunit beta-2 (Neuronal acetylcholine receptor non-alpha-1 chain) (N-alpha 1)	P12390	0.147021	-0.33
N-terminal EF-hand calcium-binding protein 2 (EF-hand calcium-binding protein 2) (Neuronal calcium-binding protein 2)	F1LQY6	0.147077	-0.269
Voltage-dependent R-type calcium channel subunit alpha-1E (BII) (Brain calcium channel II) (Calcium channel, L type, alpha-1 polypeptide, isoform 6) (RBE-II) (RBE2) (Voltage-gated calcium channel subunit alpha Cav2.3)	Q07652	0.147136	-0.318
RUN domain-containing protein 3A	A0A0G2JW67	0.147242	-0.428
CCM2 scaffold protein (Ccm2 protein)	B1H273	0.147331	-0.151
MTOR-associated protein MEAK7 (TBC/LysM-associated domain-containing protein 1) (TLD domain-containing protein 1)	D4A255	0.147365	-0.464
Dedicator of cytokinesis 6	A0A0G2KAH4	0.147442	0.78
Lupus La protein homolog (La autoantigen homolog) (La ribonucleoprotein)	P38656	0.147451	-0.175
Translation initiation factor eIF2B subunit beta (eIF2B GDP-GTP exchange factor subunit beta)	Q62818	0.147478	0.185
C2 calcium-dependent domain containing 5	A0A0G2K543	0.147535	-0.171
Cell growth regulator with EF hand domain protein 1 (Cell growth regulatory gene 11 protein) (Hydrophobestin)	P97586	0.147634	-0.317
Synaptophysin (Major synaptic vesicle protein p38)	P07825	0.147775	-0.487
Neurexin-1 (Neurexin I-alpha) (Neurexin-1-alpha)	Q63372	0.147961	-0.206
Growth factor receptor-bound protein 10 (GRB10 adapter protein)	P0CE43	0.147995	-0.242
Tetratricopeptide repeat protein 9C (TPR repeat protein 9C)	Q6P5P3	0.14805	-0.188
Thyroid hormone receptor interactor 11	D4ABD7	0.148125	0.168
Actin-related protein 2/3 complex subunit	A0A096MJQ1	0.148194	0.898
Reticulon-4 receptor-like 1 (Nogo receptor-like 2) (Nogo-66 receptor homolog 2) (Nogo-66 receptor-related protein 3) (NgR3)	Q80WD0	0.148221	-0.586
Sarcoplasmic/endoplasmic reticulum calcium ATPase 3 (SERCA3) (SR Ca(2+)-ATPase 3) (EC 7.2.2.10) (Calcium pump 3)	P18596	0.148749	0.694
Ephrin type-B receptor 1 (EC 2.7.10.1) (ELK) (Tyrosine-protein kinase receptor EPH-2)	P09759	0.148809	1.18
Lysosome-associated membrane glycoprotein 5 (Brain and dendritic cell-associated LAMP) (Brain-associated LAMP-like protein) (BAD-LAMP) (Lysosome-associated membrane protein 5) (LAMP-5)	Q5PPI4	0.148981	-0.547
Aquaporin-4 (AQP-4) (Mercurial-insensitive water channel) (MIWC) (WCH4)	P47863	0.148983	-0.275
TSC22 domain family, member 1	A0A8I6A468	0.149131	-0.363
REST corepressor 1	F1LXS5	0.14917	-0.434
RIKEN cDNA 8030462N17 gene	A0A8I5ZW45	0.149171	0.387
Thiosulfate sulfurtransferase like domain containing 3	A0A8I6GJH7	0.149226	-0.159
Dynamin-3 (EC 3.6.5.5) (Dynamin, testicular) (T-dynamin)	Q08877	0.149399	-0.191
Complexin-2 (Complexin II) (CPX II) (Synaphin-1)	P84087	0.14969	0.17
3'-phosphoadenosine 5'-phosphosulfate synthase 2	A0A0G2K950	0.149745	0.393
Proteasome subunit beta	G3V7Q6	0.149759	0.448
Delta(14)-sterol reductase TM7SF2 (Delta-14-SR) (EC 1.3.1.70) (3-beta-hydroxysterol Delta (14)-reductase) (C-14 sterol reductase) (Sterol C14-reductase) (Transmembrane 7 superfamily member 2)	Q5BK21	0.149868	-0.503
Phosphatidylinositol transfer protein beta isoform	D3ZCD4	0.149872	0.422
Dihydropyrimidinase-related protein 3 (DRP-3) (Collapsin response mediator protein 4) (CRMP-4) (TOAD-64/Ulip/CRMP) (TUC-4b)	Q62952	0.149944	-0.16
PHD finger protein 24	A0A8I5ZKM4	0.149968	-0.353
Plexin C1	A0A8I5ZKT8	0.150142	-0.21
Putative tRNA (cytidine(32)/guanosine(34)-2'-O)-methyltransferase (EC 2.1.1.205) (2'-O-ribose RNA methyltransferase TRM7 homolog) (Protein ftsJ homolog 1)	A0A8I6A982	0.150153	-0.244
Arf-GAP with coiled-coil, ANK repeat and PH domain-containing protein (Cnt-b) (Centaurin-beta)	A0A8I5ZQC3	0.1507	0.926
Protein RER1	Q498C8	0.150998	-0.361
Hypothetical LOC287798	A0A8I6ABB9	0.151272	-0.702
Adducin 1	A0A8I5Y1E2	0.151312	0.227
Laforin (EC 3.1.3.-) (EC 3.1.3.16) (EC 3.1.3.48) (Glucan phosphatase) (Lafora PTPase) (LAFPTPase)	Q91XQ2	0.151353	-0.355
Transcription elongation factor A protein 1 (Transcription elongation factor S-II protein 1)	Q4KLL0	0.151398	-0.174
Kelch repeat and BTB domain containing 4	A0A0G2K102	0.151604	-0.724
MAPK activated protein kinase 2	F1M9C0	0.151851	-0.373
Dihydropyrimidinase-related protein 5 (DRP-5) (UNC33-like phosphoprotein 6) (ULIP-6)	Q9JHU0	0.151913	-0.238
MORN repeat-containing protein 4	Q5BJS9	0.151936	-0.201
Renin receptor (ATPase H(+)-transporting lysosomal accessory protein 2) (ATPase H(+)-transporting lysosomal-interacting protein 2) (Renin/prorenin receptor) [Cleaved into: Renin receptor extracellular fragment; Renin receptor cytoplasmic fragment]	Q6AXS4	0.152021	-0.241
Metabotropic glutamate receptor 4 (mGluR4)	P31423	0.152108	-0.411
Endophilin-B2 (SH3 domain-containing GRB2-like protein B2)	A0A0G2K9P4	0.152143	0.771
Protein sel-1 homolog 1 (Suppressor of lin-12-like protein 1) (Sel-1L)	Q80Z70	0.152185	-0.142
Spliceosome RNA helicase Ddx39b (EC 3.6.4.13) (56 kDa U2AF65-associated protein) (ATP-dependent RNA helicase p47) (DEAD box protein Uap56)	Q63413	0.152434	-0.263
Ras-related protein Rab-26	P51156	0.152501	-0.255
26S proteasome regulatory subunit 8 (26S proteasome AAA-ATPase subunit RPT6) (Proteasome 26S subunit ATPase 5) (Proteasome subunit p45) (Thyroid hormone receptor-interacting protein 1) (TRIP1) (p45/SUG)	P62198	0.15275	-0.188
G protein subunit gamma 13	G3V8Y0	0.152787	-0.587
Dihydropyrimidinase-related protein 1 (DRP-1) (Collapsin response mediator protein 1) (CRMP-1) (Inactive dihydropyrimidinase)	Q62950	0.152824	-0.248
Phosphatidylinositol glycan anchor biosynthesis, class T	D4A604	0.153047	-0.208
Acetyl-CoA acetyltransferase, mitochondrial (EC 2.3.1.9) (Acetoacetyl-CoA thiolase)	P17764	0.153049	-0.228
Calretinin (CR)	P47728	0.153271	-0.559
Regulator of microtubule dynamics protein 2 (RMD-2) (Protein FAM82A1)	Q498D5	0.153315	0.257
Succinyl-CoA:3-ketoacid coenzyme A transferase 1, mitochondrial (SCOT) (EC 2.8.3.5) (3-oxoacid CoA-transferase 1) (Somatic-type succinyl-CoA:3-oxoacid CoA-transferase) (SCOT-s) (Succinyl-CoA:3-oxoacid CoA transferase)	B2GV06	0.153486	-0.271
Similar to human chromosome 1 open reading frame 198	D3ZY47	0.153967	0.227
Lamin B2	D3ZLC1	0.154037	1.27
Argininosuccinate lyase (ASAL) (EC 4.3.2.1) (Arginosuccinase)	P20673	0.154041	-0.205
Junctional adhesion molecule C (JAM-C) (Junctional adhesion molecule 3) (JAM-3) [Cleaved into: Soluble form of JAM-C (sJAM-C)]	Q68FQ2	0.154091	-0.27
E3 ubiquitin-protein ligase CBL-B (EC 2.3.2.27) (Casitas B-lineage lymphoma proto-oncogene b) (RING-type E3 ubiquitin transferase CBL-B) (SH3-binding protein CBL-B) (Signal transduction protein CBL-B)	Q8K4S7	0.154128	0.195
Protein disulfide isomerase Creld1 (EC 5.3.4.1) (Cysteine-rich with EGF-like domain protein 1)	Q4V7F2	0.154282	0.197
Mitofusin-2 (EC 3.6.5.-) (Mitochondrial transmembrane GTPase FZO1A) (Protein HSG) (Transmembrane GTPase MFN2)	Q8R500	0.154328	0.181
Solute carrier family 35 member B1 (ATP/ADP exchanger ER) (AXER) (Endoplasmic reticulum ATP/ADP translocase) (UDP-galactose transporter-related protein 1) (UGTrel1)	Q6V7K3	0.154676	-0.311
Ankyrin repeat and SOCS box-containing 1	A0A8I5ZYZ6	0.154689	0.323
GTPase KRas (EC 3.6.5.2) (K-Ras 2) (Ki-Ras) (c-K-ras) (c-Ki-ras) [Cleaved into: GTPase KRas, N-terminally processed]	P08644	0.154796	-0.31
Interleukin enhancer-binding factor 2 (Liver regeneration-related protein LRRG031)	Q7TP98	0.154812	-0.428
Proteasome (Prosome, macropain) 26S subunit, non-ATPase, 12 (Proteasome 26S subunit, non-ATPase 12)	Q5XIC6	0.154962	-0.175
WD repeat-containing protein 37	A0A8I6AE33	0.15508	-0.313
1-aminocyclopropane-1-carboxylate synthase	A0A8J8YIP6	0.155116	-0.387
Ankyrin repeat domain-containing protein 46 (Ankyrin repeat small protein) (ANK-S)	Q76K24	0.155207	-0.222
B-TFIID TATA-box binding protein associated factor 1	A0A8I5ZQD2	0.155592	-0.214
Rhomboid domain containing 2	D3ZQG3	0.155616	-0.454
Ribosome maturation protein SBDS (Shwachman-Bodian-Diamond syndrome protein homolog)	Q5RK30	0.155651	0.166
ELMO domain containing 2	D3ZNV6	0.155929	-0.21
Nuclear receptor subfamily 2 group C member 2 (Orphan nuclear receptor TR4) (Testicular receptor 4)	P55094	0.156191	0.81
Leucine rich repeat containing 47	F1LT49	0.156197	-0.164
L-lactate dehydrogenase A chain (LDH-A) (EC 1.1.1.27) (LDH muscle subunit) (LDH-M)	P04642	0.156203	-0.171
Tetratricopeptide repeat protein 27	A0A8I6ANW3	0.156262	-0.216
Nuclear transport factor 2 (NTF-2)	P61972	0.156285	-0.22
Tumor necrosis factor alpha-induced protein 8	A0A0G2K2P3	0.156325	0.316
V-type proton ATPase subunit D (V-type proton ATPase subunit d) (Vacuolar proton pump subunit D)	Q6P503	0.156554	-0.34
TBC1 domain family member 23	A0A8I5YBN9	0.156607	-0.208
Glutathione S-transferase Mu 5 (EC 2.5.1.18) (GST class-mu 5)	Q9Z1B2	0.157023	-0.16
tRNA splicing endonuclease subunit 15	A0A0G2K1V3	0.157271	0.688
ETHE1, persulfide dioxygenase (Ethylmalonic encephalopathy 1)	B0BNJ4	0.157606	0.17
RING-type E3 ubiquitin transferase (EC 2.3.2.27) (RING-type E3 ubiquitin transferase makorin-1)	A0A0G2QC40	0.157841	0.32
Exosome component 5	A0A8I6GL66	0.157954	-0.345
Leucine rich repeat containing 49	A0A0G2K8U5	0.157964	0.318
Disco-interacting protein 2 homolog C	D3ZZB0	0.158109	-0.259
Misshapen-like kinase 1 (EC 2.7.11.1) (GCK family kinase MiNK) (MAPK/ERK kinase kinase kinase 6) (MEK kinase kinase 6) (MEKKK 6) (Misshapen/NIK-related kinase) (Mitogen-activated protein kinase kinase kinase kinase 6)	F1LP90	0.158123	-0.198
Rabenosyn, RAB effector	D3ZL11	0.158241	-0.213
Histone H2A.Z (H2A/z)	P0C0S7	0.158317	0.918
Long-chain-fatty-acid--CoA ligase (EC 6.2.1.15) (EC 6.2.1.3) (Acyl-CoA synthetase) (Long-chain acyl-CoA synthetase)	A0A8I5ZSH7	0.158375	0.338
N-alpha-acetyltransferase 35, NatC auxiliary subunit (Corneal wound-healing-related protein) (Embryonic growth-associated protein) (Protein MAK10 homolog)	Q6DKG0	0.158421	-0.151
Myosin phosphatase Rho-interacting protein (Rho-interacting protein 3) (RIP3) (p116Rip)	Q9ERE6	0.158507	0.274
Plexin B2	A0A0G2K2Y9	0.159078	-0.155
Capping protein regulator and myosin 1 linker 1	A0A0G2JXG7	0.159108	-0.167
SLIT and NTRK-like family, member 5	M0R9U3	0.15925	-0.155
CST complex subunit STN1 (Oligonucleotide/oligosaccharide-binding fold-containing protein 1) (Suppressor of cdc thirteen homolog)	Q6AYD2	0.159342	-0.175
Serine/threonine-protein phosphatase 2A 55 kDa regulatory subunit B beta isoform (PP2A subunit B isoform B55-beta) (PP2A subunit B isoform BRB) (PP2A subunit B isoform PR55-beta) (PP2A subunit B isoform R2-beta) (PP2A subunit B isoform beta)	P36877	0.159609	-0.333
SH3 domain-binding glutamic acid-rich-like protein 1	A0A8I6GHH3	0.159707	0.147
Dystrophin	P11530	0.159713	-0.171
Ribose-phosphate pyrophosphokinase 1 (EC 2.7.6.1) (Phosphoribosyl pyrophosphate synthase I) (PRS-I)	P60892	0.159846	-0.154
Sperm associated antigen 17	D3ZXP4	0.159936	0.423
5'-3' exoribonuclease (EC 3.1.13.-)	A0A8I5ZUU8	0.16009	0.217
Atypical kinase COQ8B, mitochondrial (EC 2.7.-.-) (AarF domain-containing protein kinase 4) (Coenzyme Q protein 8B)	Q6AY19	0.1601	-0.141
Transmembrane anterior posterior transformation 1	A0A8I6A632	0.160278	0.177
Guanine nucleotide-binding protein G(z) subunit alpha (G(x) alpha chain) (Gz-alpha)	P19627	0.160345	-0.455
Diacylglycerol O-acyltransferase 1 (EC 2.3.1.20) (Acyl-CoA retinol O-fatty-acyltransferase) (ARAT) (Retinol O-fatty-acyltransferase) (EC 2.3.1.76) (Diglyceride acyltransferase)	Q9ERM3	0.160388	0.55
Neutral ceramidase (N-CDase) (NCDase) (EC 3.5.1.-) (EC 3.5.1.23) (Acylsphingosine deacylase 2) (N-acylsphingosine amidohydrolase 2) [Cleaved into: Neutral ceramidase soluble form]	Q91XT9	0.160417	-0.444
Sphingomyelin phosphodiesterase 4	A0A8I5ZPX8	0.160514	0.562
Eukaryotic translation initiation factor 4E (eIF-4E) (eIF4E) (eIF-4F 25 kDa subunit) (mRNA cap-binding protein)	P63074	0.160566	-0.169
Transmembrane protein 178B	A0A8I6A4J4	0.160592	-0.271
Apolipoprotein B-100 (Apo B-100) [Cleaved into: Apolipoprotein B-48 (Apo B-48)]	Q7TMA5	0.160705	0.401
F-box only protein 11	Q7TSL3	0.160916	1.12
Protein arginine methyltransferase NDUFAF7, mitochondrial (EC 2.1.1.320) (NADH dehydrogenase [ubiquinone] complex I, assembly factor 7) (Protein midA homolog)	Q5XI79	0.160961	-0.21
Dopamine beta-hydroxylase (EC 1.14.17.1) (Dopamine beta-monooxygenase) [Cleaved into: Soluble dopamine beta-hydroxylase]	Q05754	0.161093	-0.5
Cystatin-B (Cystatin-beta) (Liver thiol proteinase inhibitor) (Stefin-B)	P01041	0.161232	-0.172
VPS8 subunit of CORVET complex	A0A8I6AEY8	0.161382	-0.156
Prostaglandin-H2 D-isomerase (EC 5.3.99.2) (Glutathione-independent PGD synthase) (Lipocalin-type prostaglandin-D synthase) (Prostaglandin-D2 synthase) (PGD2 synthase) (PGDS) (PGDS2)	P22057	0.161636	0.313
Nucleolar transcription factor 1 (Upstream-binding factor 1) (UBF-1)	P25977	0.161883	-0.381
11-beta-hydroxysteroid dehydrogenase 1 (11-DH) (11-beta-HSD1) (EC 1.1.1.146) (7-oxosteroid reductase) (EC 1.1.1.201) (Corticosteroid 11-beta-dehydrogenase isozyme 1)	P16232	0.161961	0.307
Ectonucleotide pyrophosphatase/phosphodiesterase family member 3 (E-NPP 3) (B10) (Phosphodiesterase I beta) (PD-Ibeta) (Phosphodiesterase I/nucleotide pyrophosphatase 3) (RB13-6 antigen) (CD antigen CD203c) [Includes: Alkaline phosphodiesterase I (EC 3.1.4.1); Nucleotide pyrophosphatase (NPPase) (EC 3.6.1.9) (Nucleotide diphosphatase)]	P97675	0.162392	0.834
Phosphatidylinositol 4-phosphate 5-kinase type-1 gamma (PIP5K1-gamma) (PtdIns(4)P-5-kinase 1 gamma) (EC 2.7.1.68) (Phosphatidylinositol 4-phosphate 5-kinase type I gamma) (PIP5KIgamma)	Q5I6B8	0.162827	-0.252
Sterol carrier protein 2 (EC 2.3.1.155) (EC 2.3.1.16) (EC 2.3.1.176) (Acetyl-CoA C-myristoyltransferase) (Non-specific lipid-transfer protein) (Propanoyl-CoA C-acyltransferase) (SCP-2/3-oxoacyl-CoA thiolase) (SCP-2/thiolase) (SCP-chi) (Sterol carrier protein X)	A0A0G2KAC1	0.162921	0.326
Alpha-1-inhibitor 3 (Alpha-1-inhibitor 3 variant II) (Alpha-1-inhibitor III)	P14046	0.163038	0.282
Serpin family A member 3M	F1LR92	0.163077	0.809
Kinesin light chain 1 (KLC 1)	P37285	0.163188	-0.197
Alpha-internexin (Alpha-Inx)	P23565	0.163294	1.82
Adhesion G protein-coupled receptor L1 (Calcium-independent alpha-latrotoxin receptor 1) (CIRL-1) (Latrophilin-1)	O88917	0.163612	-0.241
Acid-sensing ion channel 1 (ASIC1) (Amiloride-sensitive cation channel 2, neuronal) (Brain sodium channel 2) (BNaC2)	P55926	0.16367	-0.495
Neurofilament medium polypeptide (NF-M) (160 kDa neurofilament protein) (Neurofilament 3) (Neurofilament triplet M protein)	P12839	0.163858	1.65
Inward rectifier potassium channel 4 (BIR11) (Brain inwardly rectifying K(+) channel 2) (Inward rectifier K(+) channel Kir2.3) (IRK-3) (Potassium channel, inwardly rectifying subfamily J member 4)	P52190	0.164186	-0.777
Neural cell adhesion molecule 1 (N-CAM-1) (NCAM-1) (CD antigen CD56)	P13596	0.164276	-0.18
Ribitol-5-phosphate transferase	Q4KLJ4	0.164363	-0.46
Serine/threonine-protein kinase 4 (EC 2.7.11.1)	A0A8I5ZJB8	0.164365	0.209
SPT3 homolog, SAGA and STAGA complex component	A0A8I6A991	0.164451	0.366
Actin, cytoplasmic 1 (EC 3.6.4.-) (Beta-actin) [Cleaved into: Actin, cytoplasmic 1, N-terminally processed]	P60711	0.165014	0.145
Syntaxin-7	O70257	0.165146	-0.353
Tax1-binding protein 1 homolog (Liver regeneration-related protein LRRG004)	Q66HA4	0.165159	0.156
Schlafen family member 5	A0A096MK60	0.165306	0.409
histidine--tRNA ligase (EC 6.1.1.21) (Histidyl-tRNA synthetase)	A0A8I6AB48	0.165397	-0.253
ubiquitinyl hydrolase 1 (EC 3.4.19.12)	A0A8I6G7I8	0.165583	0.285
Next to BRCA1 gene 1 protein (Neighbor of BRCA1 gene 1 protein)	Q501R9	0.165674	0.791
Teneurin transmembrane protein 3	A0A8I5Y4Y3	0.165677	-0.176
ER membrane protein complex subunit 10	Q6AYH6	0.165876	-0.423
Sidekick cell adhesion molecule 2	A0A0G2K999	0.166136	-0.313
Rap associating with DIL domain	A0A8I5ZWZ1	0.166496	-0.439
LON peptidase N-terminal domain and ring finger 2	D3ZX48	0.166509	-0.197
Proteasome subunit alpha type-5 (Macropain zeta chain) (Multicatalytic endopeptidase complex zeta chain) (Proteasome zeta chain)	P34064	0.166543	-0.25
Mitochondrial fission factor	A0A0G2K2M2	0.166686	0.443
Guanylate cyclase soluble subunit beta-1 (GCS-beta-1) (EC 4.6.1.2) (Guanylate cyclase soluble subunit beta-3) (GCS-beta-3) (Soluble guanylate cyclase small subunit)	P20595	0.166695	-0.31
Anaphase promoting complex subunit 1	A0A8I6A3X6	0.166752	-0.178
Plexin A1	A0A8I6AGW9	0.166945	-0.131
ADP-ribosylation factor like GTPase 6 interacting protein 1 (ADP-ribosylation factor-like 6 interacting protein 1)	Q7TMZ5	0.167048	-0.134
Interleukin-1 receptor accessory protein-like 1 (IL-1-RAPL-1) (IL-1RAPL-1) (IL1RAPL-1) (EC 3.2.2.6) (X-linked interleukin-1 receptor accessory protein-like 1)	P59824	0.167192	-0.331
Peroxisomal targeting signal 1 receptor (PTS1 receptor) (PTS1R) (PTS1-BP) (Peroxin-5) (Peroxisomal C-terminal targeting signal import receptor) (Peroxisome receptor 1)	Q2M2R8	0.167447	-0.259
Nuclear pore complex protein Nup88 (88 kDa nucleoporin) (Nucleoporin Nup84) (Nucleoporin Nup88)	O08658	0.167456	0.225
Myelin basic protein	A0A8L2QCS8	0.167698	0.298
Adiponectin j (Complement C1q like 3)	D4A3T5	0.167724	-0.427
Uncharacterized protein	A0A8I5ZVV7	0.167918	1.01
tRNA modification GTPase GTPBP3, mitochondrial (GTP-binding protein 3)	Q5PQQ1	0.168016	-0.179
Ubiquitin-associated domain-containing protein 1 (UBA domain-containing protein 1) (E3 ubiquitin-protein ligase subunit KPC2) (Kip1 ubiquitination-promoting complex protein 2)	Q5XIR9	0.168204	-0.139
Geranylgeranyl transferase type-2 subunit alpha (EC 2.5.1.60) (Geranylgeranyl transferase type II subunit alpha) (Rab geranyl-geranyltransferase subunit alpha) (Rab GG transferase alpha) (Rab GGTase alpha) (Rab geranylgeranyltransferase subunit alpha)	Q08602	0.168235	-0.182
Guanine nucleotide-binding protein subunit beta-5 (Gbeta5) (Transducin beta chain 5)	P62882	0.168249	-0.395
Thioredoxin reductase-like selenoprotein T (SelT) (EC 1.8.1.9)	Q1H5H1	0.168458	0.133
Nucleoporin 205	A0A8I5ZJ67	0.168523	0.356
RAB11 family interacting protein 2	A0A8I6A5U7	0.168835	-0.283
H1.10 linker histone	D3ZIX4	0.168948	-0.526
Mitochondrial import receptor subunit TOM40 homolog (Translocase of outer membrane 40 kDa subunit homolog)	G3V8F5	0.169013	0.967
Leucine rich repeat containing 8 VRAC subunit B	D4A758	0.169035	-0.277
Potassium sodium-activated channel subfamily T member 2	A0A0G2K0H1	0.169059	0.997
Glycerol-3-phosphate dehydrogenase [NAD(+)], cytoplasmic (GPD-C) (GPDH-C) (EC 1.1.1.8)	O35077	0.169113	0.233
Acyl-CoA dehydrogenase family member 11 (ACAD-11) (EC 1.3.8.-)	B3DMA2	0.169244	-0.275
Stress-70 protein, mitochondrial (75 kDa glucose-regulated protein) (Heat shock 70 kDa protein 9)	A0A8I5ZR52	0.169358	-0.397
Coiled-coil domain-containing protein 22	P86182	0.169407	-0.181
Uracil phosphoribosyltransferase homolog	A0A8I6G3Q5	0.169489	-0.149
Potassium-transporting ATPase alpha chain 2 (HK alpha 2) (Non-gastric H(+)/K(+) ATPase subunit alpha) (EC 7.2.2.19) (Non-gastric Na(+)/K(+) ATPase subunit alpha) (EC 7.2.2.13) (Proton pump) (Sodium pump)	P54708	0.169575	-0.806
C2CD2-like	F7EUW3	0.169711	-0.395
ubiquitinyl hydrolase 1 (EC 3.4.19.12)	B0BMY6	0.169893	-0.22
Osteoclast-stimulating factor 1	Q6P686	0.1699	0.278
Guanine nucleotide-binding protein subunit beta-4 (Transducin beta chain 4)	O35353	0.169944	-0.534
Choline-phosphate cytidylyltransferase A (EC 2.7.7.15) (CCT-alpha) (CTP:phosphocholine cytidylyltransferase A) (CCT A) (CT A) (Phosphorylcholine transferase A)	P19836	0.170072	-0.124
Procollagen-lysine,2-oxoglutarate 5-dioxygenase 1 (EC 1.14.11.4) (Lysyl hydroxylase 1) (LH1)	Q63321	0.170084	0.348
Probable N-acetyltransferase CML1 (EC 2.3.1.-) (Camello-like protein 1) (Camello-like protein 2)	Q9QXT4	0.170123	-0.184
GTP:AMP phosphotransferase AK3, mitochondrial (EC 2.7.4.10) (Adenylate kinase 3) (AK 3) (Adenylate kinase 3 alpha-like 1)	A0A0G2JWZ7	0.170167	-0.216
Phosphotriesterase-related protein (EC 3.1.-.-) (Parathion hydrolase-related protein) (Resiniferotoxin-binding phosphotriesterase-related protein)	Q63530	0.17021	0.406
Dmx-like 2	A0A8I5ZMW1	0.170478	-0.253
Peroxisomal ATPase PEX6 (EC 3.6.4.-) (Peroxin-6) (Peroxisomal biogenesis factor 6) (Peroxisome assembly factor 2) (PAF-2)	P54777	0.170529	-0.268
Transcription elongation regulator 1	A0A8I6AM46	0.170764	-0.136
Methylmalonyl CoA epimerase	A0A8I5YC26	0.170792	0.196
Receptor-type tyrosine-protein phosphatase epsilon (Protein-tyrosine phosphatase epsilon) (R-PTP-epsilon) (EC 3.1.3.48)	B2GV87	0.170919	0.35
Protein GPR107	D3ZWZ9	0.170933	0.591
Molybdopterin synthase catalytic subunit (EC 2.8.1.12) (Molybdenum cofactor synthesis protein 2 large subunit) (Molybdenum cofactor synthesis protein 2B) (MOCS2B)	Q6AY59	0.170986	-0.268
Sodium channel subunit beta-2	P54900	0.171073	-0.228
Metallothionein-2 (MT-2) (Metallothionein-II) (MT-II)	P04355	0.171124	0.624
Autocrine motility factor receptor	A0A0G2K437	0.171185	-0.294
Myogenesis regulating glycosidase	D4AE63	0.17133	0.191
ABC-type oligopeptide transporter ABCB9 (EC 7.4.2.6) (ATP-binding cassette sub-family B member 9) (ATP-binding cassette transporter 9) (ABC transporter 9 protein) (TAP-like protein) (TAPL)	Q9QYJ4	0.171602	-0.307
Huntingtin interacting protein 1 related	F1LML7	0.171708	-0.149
Negative elongation factor complex member B	D4ACV0	0.171838	-0.154
Synaptotagmin-3 (Synaptotagmin III) (SytIII)	P40748	0.171884	-0.35
Voltage-gated potassium channel subunit beta-2 (EC 1.1.1.-) (K(+) channel subunit beta-2) (Kv-beta-2)	P62483	0.171959	0.175
2,4-dienoyl-CoA reductase [(3E)-enoyl-CoA-producing], mitochondrial (EC 1.3.1.124) (2,4-dienoyl-CoA reductase [NADPH]) (4-enoyl-CoA reductase [NADPH])	Q64591	0.172179	-0.192
Brefeldin A-inhibited guanine nucleotide-exchange protein 2 (Brefeldin A-inhibited GEP 2) (ADP-ribosylation factor guanine nucleotide-exchange factor 2)	Q7TSU1	0.172289	-0.133
Vacuolar-sorting protein SNF8 (ELL-associated protein of 30 kDa) (ESCRT-II complex subunit VPS22)	Q5RK19	0.172362	-0.192
ST8 alpha-N-acetyl-neuraminide alpha-2,8-sialyltransferase 3	G3V8D0	0.172475	-0.219
Voltage-dependent L-type calcium channel subunit beta-1 (CAB1) (Calcium channel voltage-dependent subunit beta 1)	P54283	0.172505	-0.251
Protein jagunal homolog 1	Q4KM64	0.172536	-0.276
Sterile alpha motif domain-containing protein 14 (SAM domain-containing protein 14)	Q5BJU3	0.172592	-0.273
Cytosolic phospholipase A2 (cPLA2) (Phospholipase A2 group IVA) [Includes: Phospholipase A2 (EC 3.1.1.4) (Phosphatidylcholine 2-acylhydrolase); Lysophospholipase (EC 3.1.1.5)]	P50393	0.172594	0.569
Myosin VA	A0A0G2K4Y7	0.172719	-0.171
Kinectin 1	A0A8I6AVJ5	0.173054	0.511
Tubulin beta-2B chain (T beta-15)	Q3KRE8	0.173127	-0.147
Protocadherin alpha-4 (PCDH-alpha-4) (Cadherin-related neuronal receptor 4)	Q767I8	0.173132	-0.349
Guanine nucleotide-binding protein G(o) subunit alpha	P59215	0.173202	-0.447
DnaJ heat shock protein family (Hsp40) member B4	Q5XIP0	0.173211	-0.173
Dynein axonemal assembly factor 9	A0A8I6AF68	0.173298	0.272
Peptidyl-cysteine S-nitrosylase GAPDH	A0A0G2JWC0	0.173331	-0.446
DNA damage-binding protein 1 (Damage-specific DNA-binding protein 1)	Q9ESW0	0.173415	-0.153
General transcription factor IIIC subunit 4	A0A8I6AGY8	0.173428	-0.259
Large ribosomal subunit protein uL14 (60S ribosomal protein L23)	P62832	0.17391	-0.16
Nectin cell adhesion molecule 1	F1LNP8	0.173973	-0.342
Hydroxymethylglutaryl-CoA synthase, mitochondrial (HMG-CoA synthase) (EC 2.3.3.10) (3-hydroxy-3-methylglutaryl coenzyme A synthase)	P22791	0.173996	0.355
Transmembrane protein 115	D3ZE59	0.174002	-0.409
Cytosolic non-specific dipeptidase (EC 3.4.13.18) (CNDP dipeptidase 2) (Threonyl dipeptidase)	Q6Q0N1	0.17407	0.14
tRNA-specific adenosine deaminase 2 (EC 3.5.4.33) (Deaminase domain-containing protein 1) (tRNA-specific adenosine-34 deaminase subunit ADAT2)	B0BMY9	0.174179	0.309
Thioredoxin domain-containing protein 12 (EC 1.8.4.2)	Q498E0	0.174498	0.18
A-kinase anchor protein 2 (AKAP-2)	Q5U301	0.174633	0.295
Trafficking protein particle complex subunit	A0A0G2JSL2	0.174648	-0.72
Numb-like protein	A1L1I3	0.174666	-0.251
Serine/threonine-protein phosphatase PP1-beta catalytic subunit (PP-1B) (EC 3.1.3.16) (EC 3.1.3.53)	P62142	0.174786	-0.167
Semaphorin-4F (Semaphorin-W) (Sema W)	Q9Z143	0.174825	-0.264
galactokinase (EC 2.7.1.6) (Galactose kinase)	A0A8I6ARU6	0.174836	-0.283
Cell death-inducing p53-target protein 1 (LITAF-like protein)	Q5U2U6	0.175051	0.213
Bone morphogenetic protein receptor type-1A (BMP type-1A receptor) (BMPR-1A) (EC 2.7.11.30) (Activin receptor-like kinase 3) (ALK-3) (Bone morphogenetic protein 4 receptor) (CD antigen CD292)	Q78EA7	0.175111	-0.509
Glycerol-3-phosphate dehydrogenase [NAD(+)] (EC 1.1.1.8)	D3ZAP9	0.175148	-0.231
Sodium/hydrogen exchanger 6 (Na(+)/H(+) exchanger 6) (NHE-6) (Sodium/hydrogen exchanger) (Solute carrier family 9 member 6)	D3ZJ86	0.175168	-0.246
GTP:AMP phosphotransferase AK3, mitochondrial (EC 2.7.4.10) (Adenylate kinase 3) (AK 3) (Adenylate kinase 3 alpha-like 1)	P29411	0.175213	-0.228
Alpha/beta hydrolase domain-containing protein 17B (Abhydrolase domain-containing protein 17B) (EC 3.1.2.22)	Q6AY17	0.17524	-0.199
Neprilysin (EC 3.4.24.11) (Atriopeptidase) (Enkephalinase) (Neutral endopeptidase 24.11) (NEP) (Neutral endopeptidase) (Skin fibroblast elastase) (SFE) (CD antigen CD10)	P07861	0.175247	-0.274
Fibrillarin-like 1	D3ZVA5	0.175329	0.573
Leucine-rich repeat LGI family, member 4	Q6P2A4	0.175333	-0.282
Copine-1 (Copine I)	D4A1R8	0.175404	-0.552
Integrin subunit alpha 6	A0A8I6G9S4	0.175442	0.203
DnaJ heat shock protein family (Hsp40) member B5	A0A0G2K9H9	0.175687	0.26
Leucine-rich single-pass membrane protein 1	A0A8I6ARJ6	0.175887	-0.346
Rab3 GTPase-activating protein catalytic subunit (RAB3 GTPase-activating protein 130 kDa subunit) (Rab3-GAP p130) (Rab3-GAP)	P69735	0.176005	-0.169
DExH-box helicase 57	A0A0G2JZH9	0.176152	-0.216
non-specific serine/threonine protein kinase (EC 2.7.11.1)	A0A1W2Q6Q2	0.176453	-0.482
[histone H3]-lysine(4) N-trimethyltransferase (EC 2.1.1.354)	Q4V8B9	0.17681	0.365
Peroxisomal acyl-coenzyme A oxidase 1 (ACO) (AOX) (EC 1.3.3.6) (Palmitoyl-CoA oxidase) (Peroxisomal fatty acyl-CoA oxidase) (Straight-chain acyl-CoA oxidase) [Cleaved into: Peroxisomal acyl-CoA oxidase 1, A chain; Peroxisomal acyl-CoA oxidase 1, B chain; Peroxisomal acyl-CoA oxidase 1, C chain]	P07872	0.176894	-0.188
Cadherin 18	F1M702	0.176918	-0.643
Diaphanous-related formin 2	A0A8I5ZLR9	0.177034	0.164
Ferroptosis suppressor protein 1 (Apoptosis-inducing factor homologous mitochondrion-associated inducer of death) (p53-responsive gene 3 protein)	A0A8I5ZQB7	0.177285	-0.284
Spectrin alpha chain, non-erythrocytic 1 (Alpha-II spectrin) (Fodrin alpha chain)	P16086	0.177318	0.218
RUN domain-containing protein 3B	Q3B7K9	0.177483	-0.24
Protein transport protein SEC23	A0A0G2JZM2	0.177523	-0.143
Ubiquitin carboxyl-terminal hydrolase 42 (EC 3.4.19.12) (Deubiquitinating enzyme 42) (Ubiquitin thioesterase 42) (Ubiquitin-specific-processing protease 42)	D3ZU96	0.177535	-0.36
Coiled-coil domain-containing protein 43	Q5BK07	0.177541	-0.381
SECIS binding protein 2-like	A0A8I6A1H1	0.178049	0.652
Sulfotransferase (EC 2.8.2.-)	M0R868	0.178268	-0.222
Integrator complex subunit 13	A0A8I5ZWB2	0.178303	-0.186
Transmembrane protein 120B	A0A8I5ZLE9	0.178405	0.648
Alanyl-tRNA editing protein Aarsd1 (Alanyl-tRNA synthetase domain-containing protein 1)	Q5XI97	0.178528	-0.151
Trafficking from ER to golgi regulator	A0A0G2K9K4	0.178855	-0.335
Excitatory amino acid transporter 1 (Glial glutamate transporter) (Sodium-dependent glutamate/aspartate transporter 1) (GLAST) (GLAST-1) (Solute carrier family 1 member 3)	P24942	0.17886	-0.171
DOP1 leucine zipper like protein A	A0A8I6A0N6	0.179058	-0.143
Vitamin K epoxide reductase complex subunit 1-like protein 1 (VKORC1-like protein 1) (EC 1.17.4.4)	Q6TEK3	0.179167	-0.248
DNA ligase (EC 6.5.1.1)	A0A096MKE9	0.179376	-0.776
Zinc finger and BTB domain-containing protein 18 (58 kDa repressor protein) (rRP58) (Transcriptional repressor RP58) (Zinc finger protein 238)	Q9JKY3	0.179533	0.741
Interferon gamma inducible protein 47	E9PU10	0.179587	0.948
Solute carrier family 25 member 32	A0A8I5Y115	0.179681	0.507
Phosphatidylinositol 4-kinase beta (EC 2.7.1.67)	A0A0G2JYH1	0.179695	0.15
Hemoglobin subunit beta	A0A0G2JSW3	0.179813	-0.182
DDB1- and CUL4-associated factor 17	B1H299	0.179821	-0.499
Neurocalcin-delta	Q5PQN0	0.179856	-0.635
Embigin	O88775	0.179902	-0.165
Bifunctional purine biosynthesis protein ATIC (AICAR transformylase/inosine monophosphate cyclohydrolase) (ATIC) [Includes: Phosphoribosylaminoimidazolecarboxamide formyltransferase (EC 2.1.2.3) (5-aminoimidazole-4-carboxamide ribonucleotide formyltransferase) (AICAR formyltransferase) (AICAR transformylase); Inosine 5'-monophosphate cyclohydrolase (IMP cyclohydrolase) (EC 3.5.4.10) (IMP synthase…	O35567	0.179936	0.139
Aspartate aminotransferase, mitochondrial (mAspAT) (EC 2.6.1.1) (EC 2.6.1.7) (Fatty acid-binding protein) (FABP-1) (Glutamate oxaloacetate transaminase 2) (Kynurenine aminotransferase 4) (Kynurenine aminotransferase IV) (Kynurenine--oxoglutarate transaminase 4) (Kynurenine--oxoglutarate transaminase IV) (Plasma membrane-associated fatty acid-binding protein) (FABPpm) (Transaminase A)	P00507	0.180106	-0.144
Syntaxin-binding protein 5 (Lethal(2) giant larvae protein homolog 3) (Tomosyn-1)	Q9WU70	0.180172	-0.164
Choline O-acetyltransferase (CHOACTase) (ChAT) (Choline acetylase) (EC 2.3.1.6)	P32738	0.180174	-0.303
Folliculin (Birt-Hogg-Dube syndrome protein homolog)	Q76JQ2	0.180268	-0.243
Neural cell adhesion molecule 2	A0A0G2K7P9	0.180299	-0.402
Fatty acid-binding protein, heart (Fatty acid-binding protein 3) (Heart-type fatty acid-binding protein) (H-FABP)	P07483	0.180463	-0.408
LLGL scribble cell polarity complex component 1	G3V6I1	0.180471	-0.143
Endoplasmic reticulum junction formation protein lunapark	A0A8I6AVM8	0.180497	-0.169
PVR cell adhesion molecule (Poliovirus receptor)	Q5U334	0.180568	-0.83
Protein AMBP [Cleaved into: Alpha-1-microglobulin (EC 1.6.2.-); Inter-alpha-trypsin inhibitor light chain (ITI-LC) (Bikunin) (HI-30); Trypstatin]	Q64240	0.18073	-0.249
Ceramide synthase 2	G3V8V4	0.180754	-0.61
Metastasis associated 1	A0A140TA98	0.180767	0.458
ubiquitinyl hydrolase 1 (EC 3.4.19.12)	D4ABZ4	0.180835	-0.165
Protein phosphatase, Mg2+/Mn2+ dependent, 1L	A0A8I5ZU99	0.18091	-0.199
Adenylate cyclase type 8 (EC 4.6.1.1) (ATP pyrophosphate-lyase 8) (Adenylate cyclase type VIII) (Adenylyl cyclase 8) (Ca(2+)/calmodulin-activated adenylyl cyclase)	P40146	0.180973	-0.372
Maspardin (Spastic paraplegia 21 autosomal recessive Mast syndrome protein homolog)	Q5XIC4	0.181007	-0.248
Cullin 1	F7FMJ3	0.181153	-0.129
Phosphatidylinositol-4-phosphate 3-kinase, catalytic subunit type 2 beta	A0A0G2K1Q0	0.181305	-0.349
Inorganic pyrophosphatase (EC 3.6.1.1) (Pyrophosphate phospho-hydrolase)	F7EPH4	0.181464	-0.12
YTH domain-containing family protein	A0A8I6A4K2	0.181614	0.187
Nuclear receptor interacting protein 3	D4A2K5	0.18183	0.511
Protein tweety homolog 1 (Volume-regulated anion channel subunit Ttyh1)	P0C5X8	0.18185	0.126
Disks large-associated protein 3 (DAP-3) (PSD-95/SAP90-binding protein 3) (SAP90/PSD-95-associated protein 3) (SAPAP3)	P97838	0.181856	-0.405
Charged multivesicular body protein 1a (Chromatin-modifying protein 1a)	A0A8I6GLB8	0.181911	-0.21
SOGA family member 3	A0A8I6A680	0.181957	-0.198
Complexin-1 (Complexin I) (CPX I) (Synaphin-2)	P63041	0.181961	0.165
Chloride channel protein	D4A3H5	0.182034	-0.293
Fatty acyl-CoA reductase 1 (EC 1.2.1.84)	Q66H50	0.182086	-0.301
Polypeptide N-acetylgalactosaminyltransferase (EC 2.4.1.-) (Protein-UDP acetylgalactosaminyltransferase)	A0A0G2JU25	0.18214	-0.287
Clustered mitochondria protein homolog	A0A0U1RRV5	0.182214	-0.159
Sorting nexin-17	Q6AYS6	0.182487	-0.156
Asparagine--tRNA ligase, cytoplasmic (EC 6.1.1.22) (Asparaginyl-tRNA synthetase)	F1LPV0	0.182574	-0.18
Transmembrane 9 superfamily member 4	Q4KLL4	0.182637	-0.303
Crooked neck-like protein 1 (Crooked neck homolog) (Crooked neck protein)	P63155	0.182746	0.196
Cytosolic acyl coenzyme A thioester hydrolase (EC 3.1.2.2) (ACH1) (ACT) (Acyl-CoA thioesterase 7) (Brain acyl-CoA hydrolase) (BACH) (CTE-IIa) (CTE-IIb) (CTE-II) (LACH1) (Long chain acyl-CoA thioester hydrolase) (MTE-II)	Q64559	0.182765	-0.158
Copine 5	A0A8I6A0U5	0.182944	-0.616
Glycerophosphocholine cholinephosphodiesterase ENPP6 (GPC-Cpde) (EC 3.1.4.-) (EC 3.1.4.38) (Choline-specific glycerophosphodiester phosphodiesterase) (Ectonucleotide pyrophosphatase/phosphodiesterase family member 6) (E-NPP 6) (NPP-6)	B0BND0	0.183251	-0.671
Synaptogyrin-1 (p29)	Q62876	0.183352	-0.337
C3 and PZP-like, alpha-2-macroglobulin domain containing 8	A0A8I5ZW14	0.183359	0.325
RT1 class I histocompatibility antigen, AA alpha chain	P16391	0.183437	-0.371
Ubiquitin carboxyl-terminal hydrolase CYLD (EC 3.4.19.12) (Deubiquitinating enzyme CYLD) (Ubiquitin thioesterase CYLD) (Ubiquitin-specific-processing protease CYLD)	Q66H62	0.183474	-0.222
Beta-arrestin-1 (Arrestin beta-1)	P29066	0.183535	0.151
Dynamin-1-like protein (EC 3.6.5.5)	A0A8L2Q0G8	0.183664	-0.173
Eukaryotic translation initiation factor 3 subunit L (eIF3l) (Eukaryotic translation initiation factor 3 subunit 6-interacting protein) (Eukaryotic translation initiation factor 3 subunit E-interacting protein)	A0A8I5ZLD0	0.183928	-0.149
Golgi apparatus protein 1 (E-selectin ligand 1) (ESL-1) (Golgi sialoglycoprotein MG-160)	Q62638	0.184043	-0.17
ADP-ribosylation factor-like protein 2	O08697	0.184194	-0.358
RAS guanyl-releasing protein 1 (Calcium and DAG-regulated guanine nucleotide exchange factor II) (CalDAG-GEFII) (Ras guanyl-releasing protein)	Q9R1K8	0.1843	-0.144
IST1 homolog (Charged multivesicular body protein 8) (CHMP8)	Q568Z6	0.184375	-0.314
Kinesin-like protein KIF1C (Kinesin-like protein KIF1D)	O35787	0.184526	0.26
Putative protein-lysine deacylase ABHD14B (EC 2.3.1.-) (Alpha/beta hydrolase domain-containing protein 14B) (Abhydrolase domain-containing protein 14B)	Q6DGG1	0.184589	-0.396
Fibroblast growth factor receptor substrate 2	A0A8I6A9E6	0.184605	-0.331
SLAIN motif family, member 2	A0A8I6AIE0	0.184812	-0.42
Gamma-aminobutyric acid type B receptor subunit 1 (GABA-B receptor 1) (GABA-B-R1) (GABA-BR1) (GABABR1) (Gb1)	Q9Z0U4	0.185207	-0.332
Rho GTPase activating protein 39	A0A8I5Y0P2	0.185277	0.19
Src homology 2 domain-containing transforming protein D	B0BN15	0.185326	-0.394
Gamma-aminobutyric acid receptor subunit alpha-1 (GABA(A) receptor subunit alpha-1) (GABAAR subunit alpha-1)	P62813	0.185432	-0.472
Peroxiredoxin-6 (EC 1.11.1.27) (1-Cys peroxiredoxin) (1-Cys PRX) (Acidic calcium-independent phospholipase A2) (aiPLA2) (EC 3.1.1.4) (Antioxidant protein 2) (Glutathione-dependent peroxiredoxin) (Lysophosphatidylcholine acyltransferase 5) (LPC acyltransferase 5) (LPCAT-5) (Lyso-PC acyltransferase 5) (EC 2.3.1.23) (Non-selenium glutathione peroxidase) (NSGPx) (Thiol-specific antioxidant protein)	O35244	0.185502	-0.155
Ras-related protein Rab-21	Q6AXT5	0.185541	-0.131
UDP-glucose 4-epimerase (EC 5.1.3.2)	Q4QRB0	0.185583	-0.424
Bleomycin hydrolase (BH) (BLM hydrolase) (BMH) (EC 3.4.22.40)	P70645	0.185609	0.134
Calcium/calmodulin-dependent protein kinase type 1 (EC 2.7.11.17) (CaM kinase I) (CaM-KI) (CaM kinase I alpha) (CaMKI-alpha)	Q63450	0.185684	-0.211
E2 ubiquitin-conjugating enzyme (EC 2.3.2.23)	D3Z8W5	0.185686	0.151
Ran-binding protein 9	A0A8I5Y176	0.185882	-0.18
Voltage-dependent T-type calcium channel subunit alpha	A0A8I5ZQK3	0.185897	-0.418
Protein ABHD13 (Alpha/beta hydrolase domain-containing protein 13)	D4A1B6	0.18592	0.192
Thioredoxin reductase 1, cytoplasmic (EC 1.11.1.2) (EC 1.8.1.9) (Peroxidase TXNRD1) (Thioredoxin reductase TR1)	R9PXU4	0.185965	0.686
Cytoplasmic dynein 1 light intermediate chain 1 (Dynein light chain A) (DLC-A) (Dynein light intermediate chain 1, cytosolic)	Q9QXU8	0.186175	-0.187
NF-kappa-B inhibitor alpha (I-kappa-B-alpha) (IkB-alpha) (IkappaBalpha) (RL/IF-1)	Q63746	0.186379	-0.751
Immunoglobulin superfamily, member 8	A0A140TAA1	0.18658	-0.162
CWF19-like protein 1	D3Z863	0.186582	0.204
Huntingtin interacting protein K	A0A8I6A9K9	0.186591	0.172
Ceramide synthase 6	A0A8I5ZL71	0.186656	0.232
DNA repair protein SWI5 homolog (Protein SAE3 homolog)	A0A8L2QIG3	0.186677	-0.353
Cullin-associated NEDD8-dissociated protein 1 (Cullin-associated and neddylation-dissociated protein 1) (TBP-interacting protein of 120 kDa A) (TBP-interacting protein 120A) (p120 CAND1)	P97536	0.186694	-0.143
Microtubule-associated protein 7	F1MA82	0.186795	0.242
Ephrin B3	G3V7D4	0.186802	0.217
Carbohydrate deacetylase	G3V683	0.186877	0.282
Large ribosomal subunit protein eL15 (60S ribosomal protein L15)	P61314	0.187142	-0.211
Tetraspanin	B0BNE7	0.187147	-0.119
Large ribosomal subunit protein eL14 (60S ribosomal protein L14)	Q63507	0.187172	-0.251
DnaJ homolog subfamily C member 5 (Cysteine string protein) (CSP)	P60905	0.187185	-0.184
RAB, member of RAS oncogene family like 2	A0A0G2QC52	0.18728	-0.231
Epoxide hydrolase 1 (EC 3.3.2.9) (Epoxide hydratase) (Microsomal epoxide hydrolase) (mEH)	P07687	0.187348	0.492
Aminopeptidase B (AP-B) (EC 3.4.11.6) (Arginine aminopeptidase) (Arginyl aminopeptidase) (Cytosol aminopeptidase IV)	O09175	0.187461	-0.154
PRKCA-binding protein (Protein interacting with C kinase 1) (Protein kinase C-alpha-binding protein)	Q9EP80	0.187485	-0.227
Hephaestin (EC 1.-.-.-)	Q920H8	0.187697	-0.451
BSD domain containing 1	A0A8I6AS17	0.187782	-0.155
Kelch domain-containing protein 2	Q3KRE6	0.187912	-0.258
Large ribosomal subunit protein mL44	Q4G067	0.188146	0.159
FHF complex subunit HOOK-interacting protein 1B (FHIP1B) (FTS- and Hook-interacting protein) (FHIP)	Q66H54	0.188161	-0.195
General transcription factor IIE subunit 1	G3V992	0.188558	0.144
m7GpppX diphosphatase (EC 3.6.1.59) (DCS-1) (Decapping scavenger enzyme) (Hint-related 7meGMP-directed hydrolase) (Histidine triad nucleotide-binding protein 5) (Histidine triad protein member 5) (HINT-5) (Scavenger mRNA-decapping enzyme DcpS)	Q8K4F7	0.188623	-0.139
Elongator complex protein 4	F1M086	0.188624	0.185
H/ACA ribonucleoprotein complex subunit 1 (Nucleolar protein family A member 1) (snoRNP protein GAR1)	Q6AYA1	0.188665	0.791
Serine/threonine-protein kinase TAO2 (EC 2.7.11.1) (Thousand and one amino acid protein 2)	Q9JLS3	0.188677	-0.191
Charged multivesicular body protein 1B2	A0A8I6AP66	0.188763	-0.452
E3 ubiquitin-protein ligase TTC3 (EC 2.3.2.27) (RING-type E3 ubiquitin transferase TTC3) (TPR repeat protein D)	D3ZSP7	0.188784	0.261
U11/U12 small nuclear ribonucleoprotein 35 kDa protein (U11/U12 snRNP 35 kDa protein) (U1 snRNP-binding protein homolog)	Q5U1W5	0.188983	0.733
Chromobox 3 (Chromobox homolog 3 (HP1 gamma homolog, Drosophila))	Q5RJK5	0.189036	0.198
MIF4G domain-containing protein	Q6AXU7	0.189058	0.289
Solute carrier family 12 member 9 (Cation-chloride cotransporter 6)	Q66HR0	0.189225	-0.146
FUN14 domain-containing protein 1	Q5BJS4	0.189263	-0.268
Muscarinic acetylcholine receptor M3	P08483	0.189486	-0.319
Actin, cytoplasmic 2 (Gamma-actin)	A0A8I5Y704	0.189577	-2.49
Mitogen-activated protein kinase 6 (MAP kinase 6) (MAPK 6) (EC 2.7.11.24) (Extracellular signal-regulated kinase 3) (ERK-3) (p55-MAPK)	P27704	0.189636	-0.202
NADH:ubiquinone oxidoreductase subunit V3	A0A8I6AEG4	0.189649	0.479
Ras GTPase-activating protein 3 (GAP1(IP4BP)) (Ins P4-binding protein) (R-ras GAP)	Q9QYJ2	0.189686	-0.494
PNMA family member 3	D3Z8Y9	0.189749	0.581
Mitochondrial dynamics protein MID51 (Mitochondrial dynamics protein of 51 kDa homolog) (Mitochondrial elongation factor 1) (Smith-Magenis syndrome chromosomal region candidate gene 7 protein-like)	Q5XIS8	0.189813	-0.205
5-hydroxytryptamine receptor 2A (5-HT-2) (5-HT-2A) (Serotonin receptor 2A)	P14842	0.189949	-0.727
Ribosome biogenesis protein WDR12 (WD repeat-containing protein 12)	P61480	0.190081	-0.163
Large ribosomal subunit protein uL3m (39S ribosomal protein L3, mitochondrial) (L3mt) (MRP-L3)	P18665	0.190117	0.797
Death-associated protein kinase 2	A0A0G2JX07	0.19036	0.574
5-hydroxymethyl-dUMP N-hydrolase (EC 3.2.2.-) (2'-deoxynucleoside 5'-phosphate N-hydrolase 1) (Deoxyribonucleoside 5'-monophosphate N-glycosidase) (c-Myc-responsive protein Rcl)	O35820	0.190495	-0.344
Diacylglycerol kinase alpha (DAG kinase alpha) (EC 2.7.1.107) (EC 2.7.1.93) (80 kDa diacylglycerol kinase) (Diglyceride kinase alpha) (DGK-alpha)	P51556	0.190768	0.172
Prolylcarboxypeptidase	A0A8I6AN30	0.190843	0.445
Protein S100-A4 (Metastasin) (Nerve growth factor-induced protein 42A) (P9K) (Placental calcium-binding protein) (S100 calcium-binding protein A4)	P05942	0.190896	0.84
Canopy FGF signaling regulator 3	G3V828	0.190983	-0.13
TBC1 domain family, member 22B	A0A8I5ZW76	0.191287	-0.223
Mitochondrial ribosomal protein S24	A0A0G2K9G3	0.191312	0.275
Sodium channel subunit beta-1	Q00954	0.191395	-0.393
26S proteasome non-ATPase regulatory subunit 10 (26S proteasome regulatory subunit p28) (Gankyrin)	Q9Z2X3	0.191437	0.31
Transcription factor BTF3	D4A3I4	0.191671	0.145
LIM domain-containing protein 2	Q4KM31	0.191792	0.363
Spastin (EC 5.6.1.1)	B2RYN7	0.191808	0.15
Intraflagellar transport protein 57 homolog	D4A1V1	0.191824	0.257
Disco-interacting protein 2 homolog A	F1LZ43	0.191934	-0.127
Tumor protein p63-regulated gene 1-like protein (Mossy fiber terminal-associated vertebrate-specific presynaptic protein)	A8WCF8	0.19203	-0.141
phosphatidate phosphatase (EC 3.1.3.4)	D3ZYB4	0.192169	-0.154
Lemur tyrosine kinase 3	A0A8I5ZR67	0.192251	-0.302
Katanin p60 ATPase-containing subunit A-like 1 (Katanin p60 subunit A-like 1) (EC 5.6.1.1) (p60 katanin-like 1)	Q5XIK7	0.19254	0.134
RAB GTPase activating protein 1-like	A0A8I6GAC9	0.192738	-0.358
DNA-directed RNA polymerase (EC 2.7.7.6)	A0A8I5Y8F7	0.192782	-0.3
Synaptotagmin-4 (Synaptotagmin IV) (SytIV)	P50232	0.192865	0.421
LanC like family member 3	D3ZG98	0.192946	-0.25
Small ribosomal subunit protein uS9 (40S ribosomal protein S16)	P62250	0.193236	-0.23
5',3'-nucleotidase, mitochondrial (Nt5m protein)	D4A5J2	0.193328	-0.286
Protein kinase C alpha type (PKC-A) (PKC-alpha) (EC 2.7.11.13)	P05696	0.193431	-0.259
Actin binding LIM protein family, member 2	A0A0G2JTB5	0.193454	0.574
Small ribosomal subunit protein uS14 (40S ribosomal protein S29)	P62275	0.193497	-0.584
Sorting nexin-1	Q99N27	0.193621	-0.135
Transmembrane protein 163 (Synaptic vesicle membrane protein of 31 kDa)	A9CMA6	0.193817	-0.702
Phosphatidylinositol 5-phosphate 4-kinase type-2 beta (EC 2.7.1.149) (1-phosphatidylinositol 5-phosphate 4-kinase 2-beta) (Diphosphoinositide kinase 2-beta) (Phosphatidylinositol 5-phosphate 4-kinase type II beta) (PI(5)P 4-kinase type II beta) (PIP4KII-beta) (Phosphatidylinositol-phosphate kinase IIgamma) (PIPKIIgamma) (PtdIns(5)P-4-kinase isoform 2-beta)	O88377	0.193948	-0.135
1-phosphatidylinositol 4,5-bisphosphate phosphodiesterase beta-3 (EC 3.1.4.11) (Phosphoinositide phospholipase C-beta-3) (Phospholipase C-beta-3) (PLC-beta-3)	Q99JE6	0.193959	-0.181
Syntrophin, beta 2	D3ZMX6	0.193959	-0.304
cysteine--tRNA ligase (EC 6.1.1.16) (Cysteinyl-tRNA synthetase)	A0A8I5ZXZ9	0.194262	-0.159
KH RNA binding domain containing, signal transduction associated 3	A0A8I5YBJ1	0.194335	-0.835
Brefeldin A-inhibited guanine nucleotide-exchange protein 1 (BIG1) (Brefeldin A-inhibited GEP 1) (ADP-ribosylation factor guanine nucleotide-exchange factor 1)	D4A631	0.194514	-0.175
beta-N-acetylhexosaminidase (EC 3.2.1.52)	F1LR76	0.194776	-0.168
Cathepsin B (EC 3.4.22.1) (Cathepsin B1) (RSG-2) [Cleaved into: Cathepsin B light chain; Cathepsin B heavy chain]	P00787	0.1948	0.245
Complement factor I (EC 3.4.21.45) (C3B/C4B inactivator) [Cleaved into: Complement factor I heavy chain; Complement factor I light chain]	Q9WUW3	0.194995	0.62
VPS35 endosomal protein-sorting factor-like	A0A0G2JUM2	0.195208	0.188
Phosphotyrosine interaction domain containing 1	A0A0G2K8X3	0.195395	-0.473
E3 ubiquitin-protein ligase pellino homolog (EC 2.3.2.27)	B2RYE1	0.195424	0.707
Septin-4	A0JN02	0.195609	0.293
TBC1 domain family, member 4	A0A8I6ABF1	0.195649	0.169
Leucine-rich repeat and fibronectin type-III domain-containing protein 2	Q460M5	0.195787	-0.247
ATP-sensitive inward rectifier potassium channel 11 (BIR) (Inward rectifier K(+) channel Kir6.2) (Potassium channel, inwardly rectifying subfamily J member 11)	P70673	0.196196	-0.524
Cytochrome c oxidase subunit 1 (EC 7.1.1.9) (Cytochrome c oxidase polypeptide I)	P05503	0.196203	-0.364
ADP-ribosylation factor-like protein 2-binding protein (ARF-like 2-binding protein) (Binder of ARF2 protein 1)	Q4V8C5	0.196218	-0.204
Zinc fingers and homeoboxes protein 1	Q8R515	0.196353	0.358
Inositol hexakisphosphate kinase 1 (InsP6 kinase 1) (EC 2.7.4.21) (Inositol hexaphosphate kinase 1)	Q9ESM0	0.196602	0.166
Alpha-adducin (Erythrocyte adducin subunit alpha)	Q63028	0.196751	0.116
Eukaryotic translation initiation factor 3 subunit B (eIF3b) (Eukaryotic translation initiation factor 3 subunit 9) (eIF-3-eta)	Q4G061	0.196885	-0.142
Large ribosomal subunit protein eL42 (60S ribosomal protein L36a) (60S ribosomal protein L44)	P83883	0.196935	-0.165
Isochorismatase domain-containing protein 1	A0A8I6GF98	0.197136	0.272
Rho GTPase activating protein 21	A0A8I5ZNY8	0.197199	0.168
Spectrin beta chain	A0A0G2K677	0.197204	0.144
TSC22 domain family protein 4 (TSC22-related-inducible leucine zipper protein 2)	Q3B8N7	0.197216	0.153
Katanin p80 WD40 repeat-containing subunit B1 (Katanin p80 subunit B1) (p80 katanin)	A0A0G2JX20	0.19729	-0.254
Mitochondrial ribosomal protein L27	A0A8I6ACN2	0.197327	0.308
L-serine ammonia-lyase (EC 4.3.1.17) (L-serine deaminase) (L-threonine dehydratase)	D3ZHV7	0.19753	-0.127
E3 ubiquitin-protein ligase CHIP (EC 2.3.2.27) (Carboxy terminus of Hsp70-interacting protein) (RING-type E3 ubiquitin transferase CHIP) (STIP1 homology and U box-containing protein 1)	D4A4T0	0.197567	-0.18
Abl-interactor 2	A0A8I5ZKW2	0.19757	-0.555
Protein MTO1 homolog, mitochondrial	F1LYH3	0.197641	-0.244
LDL receptor related protein 8	A0A8I5ZTA7	0.19777	-0.309
Axin interactor, dorsalization associated	A0A8I5ZUW1	0.19782	-0.153
C2 calcium-dependent domain containing 2	A0A0G2JU40	0.197928	0.229
Serine/threonine-protein kinase OSR1 (EC 2.7.11.1) (Oxidative stress-responsive 1 protein)	A0A8I5ZNK2	0.19793	-0.178
RAB6-interacting golgin (N-terminal kinase-like-binding protein 1) (NTKL-BP1) (NTKL-binding protein 1) (SCY1-like 1-binding protein 1) (SCYL1-BP1) (SCYL1-binding protein 1)	B1H222	0.197951	-0.259
Serine/threonine-protein phosphatase PP1-gamma catalytic subunit (PP-1G) (EC 3.1.3.16) (Protein phosphatase 1C catalytic subunit)	P63088	0.19802	-0.316
ATP-sensitive inward rectifier potassium channel 10 (ATP-sensitive inward rectifier potassium channel KAB-2) (BIR10) (Brain-specific inwardly rectifying K(+) channel 1) (BIRK1) (Inward rectifier K(+) channel Kir4.1) (Potassium channel, inwardly rectifying subfamily J member 10)	P49655	0.198223	0.18
Transmembrane protein 181	A0A8I6AUF9	0.198364	-0.325
Ras homolog family member G	Q32PX6	0.198374	-0.149
RING finger protein 39 (LTP-induced RING finger protein)	Q920M2	0.198381	-0.217
CTP synthase 2 (EC 6.3.4.2) (CTP synthetase 2) (UTP--ammonia ligase 2)	Q5U2N0	0.19839	-0.136
RUN and FYVE domain containing 3	A0A8I6ARF6	0.198455	0.245
Potassium voltage-gated channel subfamily D member 3 (Voltage-gated potassium channel subunit Kv4.3)	Q62897	0.198508	-0.347
Phospholipase A and acyltransferase 3 (EC 2.3.1.-) (EC 3.1.1.32) (EC 3.1.1.4) (Group XVI phospholipase A2) (H-rev 107 protein homolog) (HRAS-like suppressor 3) (HRSL3) (Rat LRAT-like protein-3) (RLP-3)	P53817	0.198644	-0.544
Bardet-Biedl syndrome 2 protein homolog	Q99MH9	0.198697	-0.199
Poly [ADP-ribose] polymerase (PARP) (EC 2.4.2.-)	A0A8I5YBL7	0.198861	-0.257
Glutaminase liver isoform, mitochondrial (GLS) (EC 3.5.1.2) (L-glutaminase) (L-glutamine amidohydrolase)	P28492	0.199195	-0.224
Family with sequence similarity 219, member A	A0A8I6GG65	0.199373	0.37
Cystathionine beta-synthase (EC 4.2.1.22) (Beta-thionase) (Hemoprotein H-450) (Serine sulfhydrase)	P32232	0.199378	-0.192
Muscleblind-like protein 1	A0A8I6B1J2	0.199392	-0.649
cGMP-dependent protein kinase 2 (cGK 2) (cGK2) (EC 2.7.11.12) (cGMP-dependent protein kinase II) (cGKII)	Q64595	0.199434	-0.625
Golgi apparatus protein 1	G3V8G5	0.199591	-0.62
Potassium channel tetramerization domain containing 12	A0A8I5Y7I2	0.1998	0.194
Phosphodiesterase (EC 3.1.4.-)	A0A8I5ZT43	0.199808	-0.437
APC regulator of WNT signaling pathway 2	A0A0G2JZW4	0.199812	0.351
Vacuolar protein sorting 13 homolog D	A0A0G2JYD4	0.199902	-0.139
Nuclear pore complex protein Nup155 (155 kDa nucleoporin) (Nucleoporin Nup155) (P140)	P37199	0.199976	0.182
Y-box-binding protein 3 (Cold shock domain-containing protein A) (DNA-binding protein A) (Muscle Y-box protein YB2) (RYB-A) (Y-box-binding protein A)	Q62764	0.200382	0.209
Transferrin receptor protein 1 (TR) (TfR) (TfR1) (Trfr) (CD antigen CD71)	Q99376	0.200482	0.165
Sodium-coupled neutral amino acid transporter 7 (Solute carrier family 38 member 7)	Q6JWR2	0.200801	-0.757
Leucine-rich repeat protein SHOC-2 (Protein soc-2 homolog) (Protein sur-8 homolog)	Q6AYI5	0.200854	-0.236
Transmembrane and ubiquitin-like domain-containing protein 1 (Hepatocyte odd protein shuttling protein) [Cleaved into: iHOPS]	Q53AQ4	0.200896	-0.259
Myosin IF	A0A8I6AWI1	0.200924	0.642
N-chimaerin (A-chimaerin) (Alpha-chimerin) (N-chimerin) (NC) (Rho GTPase-activating protein 2)	P30337	0.201362	-0.174
Protein O-GlcNAcase (OGA) (EC 3.2.1.169) (Beta-N-acetylhexosaminidase) (Beta-hexosaminidase) (Bifunctional protein NCOAT) (Meningioma-expressed antigen 5) (N-acetyl-beta-D-glucosaminidase) (N-acetyl-beta-glucosaminidase)	Q8VIJ5	0.201419	-0.152
Phosphatidylinositol-4-phosphate 5-kinase type 1 gamma	F1M8H6	0.201533	-0.346
Fructose-bisphosphate aldolase (EC 4.1.2.13)	A0A8I6ANB6	0.201734	0.684
Deoxyribonuclease-1-like 1 (EC 3.1.21.-) (DNase X) (Deoxyribonuclease I-like 1) (DNase I-like 1)	Q2QDE7	0.201768	0.408
Leucine-rich repeat neuronal protein 1 (Neuronal leucine-rich repeat protein 1) (NLRR-1)	Q32Q07	0.201865	-0.179
Neuronal acetylcholine receptor subunit alpha-4	P09483	0.201877	-0.354
Transmembrane 9 superfamily member	A0A8I6A822	0.201948	-0.172
Pericentriolar material 1	A0A0G2K0X1	0.201951	-0.213
Protein phosphatase 1 regulatory subunit 14A (17 kDa PKC-potentiated inhibitory protein of PP1) (Protein kinase C-potentiated inhibitor protein of 17 kDa) (CPI-17)	Q99MC0	0.202045	0.207
Caseinolytic mitochondrial matrix peptidase chaperone subunit B	A0A0G2K3V9	0.202056	-0.154
DENN domain containing 5B	A0A8I5ZYN4	0.202084	-0.138
Tissue factor (TF) (Coagulation factor III) (CD antigen CD142)	P42533	0.202105	0.166
Cyclin-dependent kinase 5 activator 1 (CDK5 activator 1) (Cyclin-dependent kinase 5 regulatory subunit 1) (TPKII regulatory subunit) [Cleaved into: Cyclin-dependent kinase 5 activator 1, p35 (p35); Cyclin-dependent kinase 5 activator 1, p25 (p25) (Tau protein kinase II 23 kDa subunit) (p23)]	P61810	0.20214	-0.175
Glutamate-rich 5	F1M6T7	0.202246	-0.353
UDP-GalNAc:beta-1,3-N-acetylgalactosaminyltransferase 1 (Beta-1,3-GalNAc-T1) (EC 2.4.1.79) (Beta-1,3-galactosyltransferase 3) (Beta-1,3-GalTase 3) (Beta3Gal-T3) (Beta3GalT3) (b3Gal-T3) (Beta-3-Gx-T3) (Galactosylgalactosylglucosylceramide beta-D-acetyl-galactosaminyltransferase) (Globoside synthase) (UDP-N-acetylgalactosamine:globotriaosylceramide beta-1,3-N-acetylgalactosaminyltransferase)	Q6AY39	0.202267	-0.438
Sigma non-opioid intracellular receptor 1 (Sigma 1-type opioid receptor) (Sigma1-receptor) (Sigma1R)	Q9R0C9	0.202273	-0.197
RAN binding protein 1	A0A8I5ZTU5	0.202312	0.248
EH-domain containing 4	Q8R3Z7	0.202647	-0.219
Growth arrest-specific 2 like 1	D3ZR69	0.202768	0.178
IgLON family member 5	F1LVR0	0.202993	-0.607
Inositol polyphosphate-5-phosphatase A (EC 3.1.3.56) (Type I inositol 1,4,5-trisphosphate 5-phosphatase) (5PTase)	D3ZZX1	0.203207	-0.376
Ras-related protein Rab-2A (EC 3.6.5.2)	P05712	0.203257	-0.303
Neurofibromin (Neurofibromatosis-related protein NF-1)	P97526	0.203261	-0.178
Ras-related protein Rab-5A (EC 3.6.5.2) (Small GTP-binding protein rab5)	M0RC99	0.203396	-0.496
Roundabout guidance receptor 1	A0A8I5ZX35	0.203487	0.192
Pre-mRNA-splicing factor 18 (PRP18 homolog) (Potassium channel regulatory factor)	Q9JKB8	0.203495	-0.588
Cyclin-dependent kinase 5 activator	F1M491	0.203589	-0.441
Probable E3 ubiquitin-protein ligase HERC4 (EC 2.3.2.26) (HECT domain and RCC1-like domain-containing protein 4) (HECT-type E3 ubiquitin transferase HERC4)	Q5PQN1	0.203591	-0.147
Peptidyl-cysteine S-nitrosylase GAPDH	D3ZGY4	0.203758	0.245
tRNA-t(6)A37 methylthiotransferase (EC 2.8.4.5)	F1LV76	0.203765	-0.257
Pyruvate dehydrogenase E1 component subunit alpha (EC 1.2.4.1)	A0A0G2JW90	0.203895	-0.397
Leukocyte surface antigen CD47 (Integrin-associated protein) (IAP) (CD antigen CD47)	P97829	0.203964	-0.523
NMDA receptor synaptonuclear signaling and neuronal migration factor (Juxtasynaptic attractor of caldendrin on dendritic boutons protein) (Jacob protein) (Nasal embryonic luteinizing hormone-releasing hormone factor) (Nasal embryonic LHRH factor)	Q9EPI6	0.203985	-0.147
Sortilin-related VPS10 domain containing receptor 2	D3ZW09	0.204054	-0.352
ELMO domain containing 1	A0A8I6GJG9	0.20414	0.126
L-xylulose reductase (XR) (EC 1.1.1.10) (Dicarbonyl/L-xylulose reductase)	Q920P0	0.204158	0.226
Transforming, acidic coiled-coil containing protein 2	A0A0G2JTE3	0.20417	0.163
Adrenodoxin, mitochondrial (Adrenal ferredoxin) (Ferredoxin-1)	P24483	0.204224	0.282
Neurofilament heavy polypeptide (NF-H) (200 kDa neurofilament protein) (Neurofilament triplet H protein)	P16884	0.204404	1.28
Netrin receptor UNC5A (Protein unc-5 homolog 1) (Protein unc-5 homolog A)	O08721	0.20467	-0.15
PHD finger protein 24	D3ZB78	0.20469	0.515
T-box brain transcription factor 1	D4A6N8	0.204707	-0.354
Centromere protein V	D4A9A3	0.204781	0.743
Leucine-rich repeats and transmembrane domains 2	D3ZPP7	0.204851	-0.37
CDP-diacylglycerol--inositol 3-phosphatidyltransferase (EC 2.7.8.11) (Phosphatidylinositol synthase) (PI synthase) (PtdIns synthase)	P70500	0.20492	-0.327
4a-hydroxytetrahydrobiopterin dehydratase (EC 4.2.1.96)	M0RCX0	0.205061	-0.221
Beta-1,4 N-acetylgalactosaminyltransferase 1 (EC 2.4.1.92) ((N-acetylneuraminyl)-galactosylglucosylceramide) (GA2 synthase) (EC 2.4.1.-) (GD2 synthase) (EC 2.4.1.-) (GM2 synthase) (EC 2.4.1.92) (GalNAc-T)	Q10468	0.20517	-0.246
Carboxylic ester hydrolase (EC 3.1.1.-)	M0R4A5	0.205199	-1.45
Bcl2-like 13	A0A8I6ABQ2	0.205416	0.188
Long-chain-fatty-acid--CoA ligase 5 (EC 6.2.1.3) (Arachidonate--CoA ligase) (EC 6.2.1.15) (Long-chain acyl-CoA synthetase 5) (LACS 5)	O88813	0.205508	0.144
Golgi SNAP receptor complex member 1 (28 kDa Golgi SNARE protein) (28 kDa cis-Golgi SNARE p28) (GOS-28) (GOS28)	Q62931	0.205625	-0.229
Flotillin-1 (Reggie-2) (REG-2)	Q9Z1E1	0.205908	-0.374
Exocyst complex component 8 (Exocyst complex 84 kDa subunit)	O54924	0.205928	-0.171
Dynactin subunit 4 (Dynactin subunit p62)	Q9QUR2	0.206028	-0.144
Gamma-tubulin complex component	A0A8I6GK03	0.206046	-0.176
Eukaryotic translation initiation factor 1 (Protein translation factor SUI1 homolog)	A0A8I6AB39	0.206052	1.19
BCL2 interacting protein 3	A0A8I6AQ99	0.20606	-0.433
Intraflagellar transport 27	A0A8I5ZYK4	0.206138	-0.292
Neural cell adhesion molecule 1	A0A8I5ZLW8	0.206286	-0.205
Hdc homolog, cell cycle regulator	F1M590	0.206349	-0.254
Inactive dipeptidyl peptidase 10 (Dipeptidyl peptidase X) (DPP X) (Kv4 potassium channel auxiliary subunit)	Q6Q629	0.206457	-0.408
MAP kinase-activating death domain protein (Rab3 GDP/GTP exchange factor) (RabGEF) (Rab3 GDP/GTP exchange protein) (RabGEP)	O08873	0.206532	-0.136
S100 calcium binding protein A16 (S100a16 protein)	B0BMX3	0.206735	0.251
Prostaglandin reductase 3	D4A264	0.206855	-0.167
Acyl-coenzyme A oxidase	A0A8I6A041	0.206873	0.551
Glutamate-rich WD repeat-containing protein 1	Q5XI13	0.2069	0.279
Metallo-beta-lactamase domain containing 2	D4A249	0.206927	-0.177
Calcineurin B homologous protein 3 (Tescalcin)	A0A8I6A929	0.207415	-0.176
FYVE, RhoGEF and PH domain containing 1	A0A8I5ZMG2	0.207523	-0.206
Histone H2B type 1-A (Histone H2B, testis) (Testis-specific histone H2B)	Q00729	0.207533	0.788
Transmembrane glycoprotein NMB	Q6P7C7	0.207795	0.884
Synaptotagmin-17 (Protein B/K) (Synaptotagmin XVII) (SytXVII)	Q62807	0.207923	-0.297
Activity-dependent neuroprotector homeobox protein (Activity-dependent neuroprotective protein)	Q9JKL8	0.207979	-0.189
Solute carrier family 35 member A1	A0A0G2JZH4	0.208192	-0.357
protein-tyrosine-phosphatase (EC 3.1.3.48)	D3ZRL3	0.208353	0.324
Vesicle-associated membrane protein 7 (VAMP-7) (Synaptobrevin-like protein 1)	Q9JHW5	0.208367	-0.13
Endoplasmic reticulum resident protein 29 (ERp29) (Endoplasmic reticulum resident protein 31) (ERp31)	P52555	0.208551	-0.152
BLOC-1 related complex subunit 8	D3Z8D3	0.20861	-0.363
Glutathione S-transferase A6 (EC 2.5.1.18) (GST class-alpha member 6)	Q6AXY0	0.208616	0.134
Calcium and integrin-binding protein 1 (CIB) (Calmyrin) (DNA-PKcs-interacting protein) (Kinase-interacting protein) (KIP)	Q9R010	0.208727	0.398
Transcription and mRNA export factor ENY2 (Enhancer of yellow 2 transcription factor homolog)	A0A8I5ZLL7	0.208799	-0.288
ATP-dependent RNA helicase DHX29 (EC 3.6.4.13) (DEAH box protein 29)	D3ZHW0	0.208806	-0.174
Very-long-chain 3-oxoacyl-CoA reductase (EC 1.1.1.330) (17-beta-hydroxysteroid dehydrogenase 12) (17-beta-HSD 12) (3-ketoacyl-CoA reductase) (KAR) (Estradiol 17-beta-dehydrogenase 12) (EC 1.1.1.62)	Q6P7R8	0.208947	0.197
Small ribosomal subunit protein uS7 (40S ribosomal protein S5)	A0A0G2K200	0.209098	0.211
Dolichyl-diphosphooligosaccharide--protein glycosyltransferase subunit 2 (Dolichyl-diphosphooligosaccharide--protein glycosyltransferase 63 kDa subunit) (Ribophorin II) (RPN-II) (Ribophorin-2)	P25235	0.209396	-0.208
Synaptosomal-associated protein 29 (Soluble 29 kDa NSF attachment protein) (Vesicle-membrane fusion protein SNAP-29)	F7FPA1	0.209417	-0.646
Kinase non-catalytic C-lobe domain containing 1	D4A8Q2	0.209564	0.14
Early endosome antigen 1	A0A0G2K051	0.209834	-0.135
ARF GTPase-activating protein GIT1 (ARF GAP GIT1) (Cool-associated and tyrosine-phosphorylated protein 1) (CAT-1) (CAT1) (G protein-coupled receptor kinase-interactor 1) (GRK-interacting protein 1) (GRK-interactor 1)	Q9Z272	0.209884	-0.13
Phosphofurin acidic cluster sorting protein 1 (PACS-1)	O88588	0.20989	-0.146
CD166 antigen (Activated leukocyte cell adhesion molecule) (HB2) (KG-CAM) (Protein MEMD) (SB-10 antigen) (CD antigen CD166)	O35112	0.209969	-0.193
Elongator complex protein 1 (ELP1) (IkappaB kinase complex-associated protein) (IKK complex-associated protein)	Q8VHU4	0.210015	-0.195
Disks large homolog 3 (PSD-95/SAP90-related protein 1) (Synapse-associated protein 102) (SAP-102) (SAP102)	Q62936	0.210015	-0.14
Catenin beta-1 (Beta-catenin)	Q9WU82	0.210157	-0.167
Biliverdin reductase A (BVR A) (EC 1.3.1.24) (Biliverdin-IX alpha-reductase)	P46844	0.21016	-0.174
Myeloid-derived growth factor	A0A8I5ZTQ0	0.21019	-0.281
Voltage-dependent calcium channel gamma-3 subunit (Neuronal voltage-gated calcium channel gamma-3 subunit) (Transmembrane AMPAR regulatory protein gamma-3) (TARP gamma-3)	Q8VHX0	0.210321	-0.363
Plexin A2	D3ZWP6	0.210364	-0.23
DnaJ heat shock protein family (Hsp40) member C28	Q6AYG2	0.210401	0.965
Metabotropic glutamate receptor 3 (mGluR3)	P31422	0.210412	-0.353
FGGY carbohydrate kinase domain containing	A0A8I6AN02	0.210619	-0.205
Ephrin type-B receptor 6 (Tyrosine-protein kinase-defective receptor EPH-6)	P0C0K7	0.211065	-0.186
Meckelin (Meckel syndrome type 3 protein homolog) (Transmembrane protein 67)	P0C152	0.211176	-0.36
Signal peptidase complex subunit 2	D3ZD11	0.211308	-0.228
Androglobin	A0A8I5ZXU1	0.211392	0.905
14-3-3 protein epsilon (14-3-3E) (Mitochondrial import stimulation factor L subunit) (MSF L)	P62260	0.211443	-0.161
Phosphatidylinositol 5-phosphate 4-kinase type-2 gamma (EC 2.7.1.149) (Phosphatidylinositol 5-phosphate 4-kinase type II gamma) (PI(5)P 4-kinase type II gamma) (PIP4KII-gamma)	O88370	0.211576	-0.283
Metabotropic glycine receptor (mGlyR) (G-protein coupled receptor 158)	D4A6L0	0.21172	-0.28
Serine/threonine-protein kinase Sgk3 (EC 2.7.11.1) (Cytokine-independent survival kinase) (Serum/glucocorticoid-regulated kinase 3) (Serum/glucocorticoid-regulated kinase-like)	Q8R4V0	0.211868	0.166
Death domain-containing membrane protein NRADD (Neurotrophin receptor homolog-2) (NRH2) (Neurotrophin receptor-alike death domain protein) (P75-like apoptosis-inducing death domain protein) (PLAIDD)	Q8K5A9	0.211878	-0.559
Nucleoporin 214	D4ACK1	0.211948	0.192
Serine/threonine kinase 32C	D4A3D9	0.211986	-0.237
COP9 signalosome complex subunit 9	F7F834	0.212004	1.19
AP-2 complex subunit beta (AP105B) (Adaptor protein complex AP-2 subunit beta) (Adaptor-related protein complex 2 subunit beta) (Beta-2-adaptin) (Beta-adaptin) (Clathrin assembly protein complex 2 beta large chain) (Plasma membrane adaptor HA2/AP2 adaptin beta subunit)	P62944	0.212062	-0.194
Histone H2A.J (H2a/j)	A9UMV8	0.212165	2.15
Vesicular acetylcholine transporter (VAChT) (rVAT) (Solute carrier family 18 member 3)	Q62666	0.212223	-0.256
Protein MON2 homolog	D3ZKH2	0.212299	-0.145
Cathepsin F	A0A8I5ZL98	0.212613	-0.24
Cysteine protease (EC 3.4.22.-)	A0A8I5Y0E2	0.212621	-0.186
Microtubule-associated protein RP/EB family member 2	Q3B8Q0	0.212692	-0.142
Kinesin-like protein KIF21B	F1M5N7	0.212707	-0.138
Heat shock-related 70 kDa protein 2 (Heat shock protein 70.2) (Testis-specific heat shock protein-related) (HST)	P14659	0.212805	0.146
Potassium voltage-gated channel subfamily B member 2 (CDRK) (Voltage-gated potassium channel subunit Kv2.2)	Q63099	0.213231	-1.03
Dynactin subunit 3	A0A8I6ACK1	0.213556	-0.552
non-specific serine/threonine protein kinase (EC 2.7.11.1)	A0A8I6A0T3	0.213676	-0.141
Vesicular glutamate transporter 2 (VGluT2) (Differentiation-associated BNPI) (Differentiation-associated Na(+)-dependent inorganic phosphate cotransporter) (Solute carrier family 17 member 6)	Q9JI12	0.21371	-0.393
Calmodulin-1	P0DP29	0.213735	-0.212
Actin related protein 3B	A0A8I6A7C9	0.213742	-0.223
C-terminal-binding protein 1 (CtBP1) (EC 1.1.1.-) (50 kDa BFA-dependent ADP-ribosylation substrate) (BARS-50) (C-terminal-binding protein 3) (CtBP3)	Q9Z2F5	0.213833	-0.177
SH3 domain-binding protein 5 (SH3BP-5)	A0A0G2K734	0.214296	-0.19
Cellular repressor of E1A-stimulated genes 1	B2GUX7	0.214312	0.933
Influenza virus NS1A binding protein	A0A0G2K427	0.214375	-0.282
Potassium/sodium hyperpolarization-activated cyclic nucleotide-gated channel 3	Q9JKA8	0.214395	-0.282
Calumenin	A0A8I6A8Z7	0.214476	0.233
Anoctamin	A0A8I5ZUI2	0.214566	-0.306
A-kinase anchor protein SPHKAP (SPHK1-interactor and AKAP domain-containing protein) (Sphingosine kinase type 1-interacting protein)	P0C6C0	0.214627	-0.164
Copine-9 (Copine IX)	Q5BJS7	0.214958	-0.416
3'(2'),5'-bisphosphate nucleotidase 1 (EC 3.1.3.57) (3'-phosphoadenosine 5'-phosphate phosphatase) (Bisphosphate 3'-nucleotidase 1) (Inositol-polyphosphate 1-phosphatase)	A0A0G2K0V3	0.215111	-0.198
DnaJ homolog subfamily A member 2 (RDJ2)	O35824	0.215194	-0.195
Dephospho-CoA kinase domain-containing protein	Q6AY55	0.215214	0.316
Type 1 phosphatidylinositol 4,5-bisphosphate 4-phosphatase (Type 1 PtdIns-4,5-P2 4-Ptase) (EC 3.1.3.78) (PtdIns-4,5-P2 4-Ptase I) (Transmembrane protein 55B)	Q5PPM8	0.215218	-0.284
Ubiquitin carboxyl-terminal hydrolase (EC 3.4.19.12)	D3ZVQ0	0.215219	-0.151
HEAT repeat containing 5A	A0A8I6AF96	0.215236	-0.434
DENN domain containing 1A	A0A8I5ZKB0	0.215387	-0.127
Gamma-aminobutyric acid receptor subunit alpha-2 (GABA(A) receptor subunit alpha-2) (GABAAR subunit alpha-2)	P23576	0.215456	-0.603
Multifunctional procollagen lysine hydroxylase and glycosyltransferase LH3 [Includes: Procollagen-lysine,2-oxoglutarate 5-dioxygenase 3 (EC 1.14.11.4) (Lysyl hydroxylase 3) (LH3); Procollagen glycosyltransferase (EC 2.4.1.50) (EC 2.4.1.66) (Galactosylhydroxylysine-glucosyltransferase) (Procollagen galactosyltransferase) (Procollagen glucosyltransferase)]	Q5U367	0.215521	0.295
Ribosomal protein S6 kinase A3	A0A8I5ZNU1	0.215545	-0.172
Serpin B6	Q6P9U0	0.215806	0.142
WD repeat-containing protein 37	D3ZQ02	0.21581	-0.363
cAMP-dependent protein kinase type I-beta regulatory subunit	P81377	0.21587	-0.161
Mapk-regulated corepressor-interacting protein 1 (Protein FAM195B)	B0BN72	0.215941	0.186
Intraflagellar transport protein 172 homolog (Selective LIM-binding factor)	Q9JKU3	0.216074	-0.726
Integrator complex subunit 10	A0A0G2K8E5	0.216144	-0.251
Methylmalonyl-CoA mutase, mitochondrial (EC 5.4.99.2) (Methylmalonyl-CoA isomerase)	A0A8I6A0B2	0.216148	-0.156
Transient receptor potential cation channel, subfamily C, member 4 associated protein	B2RYF4	0.216297	0.218
Inositol 1,4,5-trisphosphate receptor type 3 (IP3 receptor isoform 3) (IP3R 3) (InsP3R3) (Type 3 inositol 1,4,5-trisphosphate receptor) (Type 3 InsP3 receptor)	Q63269	0.21633	-1.35
7-methylguanosine phosphate-specific 5'-nucleotidase (7-methylguanosine nucleotidase) (EC 3.1.3.91) (Cytosolic 5'-nucleotidase 3B) (Cytosolic 5'-nucleotidase III-like protein) (cN-III-like protein) (EC 3.1.3.5) (N(7)-methylguanylate 5'-phosphatase)	Q6AYP7	0.216351	-0.157
Ras-related protein Rap-2	D3ZK56	0.216788	-0.298
Tubulin alpha chain	A0A8I6AF82	0.216845	-0.437
Survival motor neuron protein	O35876	0.216978	0.606
Adhesion G protein-coupled receptor L2 (Calcium-independent alpha-latrotoxin receptor 2) (CIRL-2) (Latrophilin-2)	O88923	0.217007	-0.311
Ecotropic viral integration site 2A	Q5HZW9	0.217046	0.298
Proenkephalin-A [Cleaved into: Synenkephalin; Met-enkephalin (Opioid growth factor) (OGF); PENK(114-133); PENK(143-185); Met-enkephalin-Arg-Gly-Leu; Leu-enkephalin; PENK(239-260); Met-enkephalin-Arg-Phe]	P04094	0.217258	-0.277
Glutaredoxin-1 (Thioltransferase-1) (TTase-1)	Q9ESH6	0.217267	0.59
DnaJ (Hsp40) homolog, subfamily A, member 4 (DnaJ heat shock protein family (Hsp40) member A4)	Q4QR73	0.217438	-0.179
E3 UFM1-protein ligase 1 (EC 2.3.2.-) (E3 UFM1-protein transferase 1) (Multiple alpha-helix protein located at ER) (Regulator of C53/LZAP and DDRGK1)	B2GV24	0.217549	-0.108
Formin-like 1	A0A8I6A0N3	0.217805	-0.13
Transmembrane protein 132B	A0A0G2K3D9	0.217854	-0.16
Histone deacetylase 8 (HD8) (EC 3.5.1.98) (Protein deacetylase HDAC8) (EC 3.5.1.-) (Protein decrotonylase HDAC8) (EC 3.5.1.-)	B1WC68	0.217886	-0.294
Histone H2B	D3ZNZ9	0.21792	0.699
Tubulin folding cofactor B (ZH14 protein)	Q1RP74	0.217967	-0.123
UPF0729 protein C18orf32 homolog	B1WC88	0.218043	0.446
Pleckstrin homology domain containing B2	A0A8I6A2Z3	0.218481	-0.564
Novel acetylcholine receptor chaperone (Spinal cord expression protein 4) (TMEM35 gene-derived unknown factor 1) (Transmembrane protein 35A)	Q6JAM9	0.218766	-0.331
Fam91a1 protein (Family with sequence similarity 91, member A1)	B2RYP3	0.218805	-0.114
Protein AAR2 homolog (AAR2 splicing factor homolog)	A0A0G2K0P7	0.218839	-0.175
YLP motif-containing protein 1 (Nuclear protein ZAP3)	P0CB49	0.21889	0.267
Aldo-keto reductase family 1, member B8	Q6AY99	0.218957	0.371
DNA-directed RNA polymerases I and III subunit RPAC2 (DNA-directed RNA polymerase I subunit D)	A0A8I6AK96	0.218976	-0.285
SANT and BTB domain regulator of class switch recombination (SANT and BTB domain regulator of CSR)	A1A5R8	0.219041	0.398
SHC-transforming protein 3 (Neuronal Shc) (N-Shc) (SHC-transforming protein C) (Src homology 2 domain-containing-transforming protein C3) (SH2 domain protein C3)	O70143	0.219061	-0.117
Serine/threonine-protein kinase N1 (EC 2.7.11.13) (Protease-activated kinase 1) (PAK-1) (Protein kinase C-like 1) (Protein kinase C-like PKN) (Protein-kinase C-related kinase 1) (Serine-threonine protein kinase N)	Q63433	0.219074	0.123
Neurexin-3 (Neurexin III-alpha) (Neurexin-3-alpha)	Q07310	0.219145	-0.294
Ras and Rab interactor 1 (Ras interaction/interference protein 1)	P97680	0.219276	-0.137
Calumenin (CBP-50) (Crocalbin)	O35783	0.219314	0.213
Disabled homolog 2-interacting protein (DAB2-interacting protein) (ASK-interacting protein 1) (AIP-1) (DIP1/2) (DOC-2/DAB2 interactive protein)	Q6P730	0.219349	-0.174
Serine/threonine-protein phosphatase 2A 56 kDa regulatory subunit	D3ZDI7	0.219574	-0.153
PDZ domain-containing protein 11	A0A8I6A9Z8	0.219638	0.187
Potassium voltage-gated channel subfamily A member 6 (RCK2) (Voltage-gated potassium channel subunit Kv1.6) (Voltage-gated potassium channel subunit Kv2)	P17659	0.219639	-0.57
Endothelium and lymphocyte associated ASCH domain 2	D3ZPT1	0.21974	-0.243
Protein transport protein Sec61 subunit alpha isoform 1 (Sec61 alpha-1)	P61621	0.219758	-0.207
Leukocyte receptor cluster member 8	A0A0G2K0W4	0.219808	-0.369
Kelch domain-containing protein 10	Q5U3Y0	0.219823	-0.372
DNA-binding protein RFX2 (Regulatory factor X 2)	B2GV50	0.219861	0.268
Tyrosine 3-monooxygenase (EC 1.14.16.2) (Tyrosine 3-hydroxylase) (TH)	P04177	0.219938	-0.812
AFG1-like ATPase (EC 3.6.-.-) (Lactation elevated protein 1)	Q32PX9	0.220054	-0.24
bMERB domain-containing protein 1 (Uncharacterized protein C16orf45 homolog)	Q5FVJ5	0.220199	-0.224
non-specific serine/threonine protein kinase (EC 2.7.11.1)	A0A8I5Y943	0.22037	0.323
Neurofilament light polypeptide (NF-L) (68 kDa neurofilament protein) (Neurofilament triplet L protein)	P19527	0.220552	1.51
STAM-binding protein (EC 3.4.19.-) (Associated molecule with the SH3 domain of STAM)	Q8R424	0.220576	-0.139
Septin-12	Q4V8G5	0.220622	1.41
Major facilitator superfamily domain containing 4B1	F1LTM4	0.220647	-0.92
2-(3-amino-3-carboxypropyl)histidine synthase subunit 2 (Diphthamide biosynthesis protein 2) (Diphtheria toxin resistance protein 2) (S-adenosyl-L-methionine:L-histidine 3-amino-3-carboxypropyltransferase 2)	Q568Y2	0.220664	-0.254
Aryl hydrocarbon receptor nuclear translocator 2 (ARNT protein 2)	Q78E60	0.220942	-0.32
Transcriptional regulator ATRX (EC 3.6.4.12) (ATP-dependent helicase ATRX) (X-linked nuclear protein)	A0A0G2JXZ3	0.220945	-0.253
KxDL motif-containing protein 1 (Ubiquitin A-52 residue ribosomal protein fusion product 1) (Ubiquitin-ribosomal protein eL40 fusion protein)	A0A8I6G5G7	0.221307	-0.311
Vesicle transport through interaction with t-SNAREs homolog 1B (Vesicle transport v-SNARE protein Vti1-like 1) (Vti1-rp1)	P58200	0.221573	-0.338
Histocompatibility minor 13	A0A8I6A6G8	0.221799	-0.337
Vimentin	P31000	0.221932	0.789
Glucosidase, alpha; neutral C	D4A7G5	0.221999	0.143
Gamma-aminobutyric acid receptor subunit gamma-2 (GABA(A) receptor subunit gamma-2) (GABAAR subunit gamma-2)	P18508	0.222035	-0.237
Dishevelled associated activator of morphogenesis 1	A0A8I6GM04	0.222037	-0.107
Arf-GAP with dual PH domain-containing protein 2 (Centaurin-alpha-2) (Cnt-a2)	Q9JK15	0.222255	1.03
Heat shock 70 kDa protein 14	Q6AYB4	0.222429	-0.19
Protein argonaute-3 (Argonaute3) (Eukaryotic translation initiation factor 2C 3) (eIF-2C 3) (eIF2C 3)	F1LUS2	0.222465	0.125
Rab effector MyRIP (Exophilin-8) (Myosin-VIIa- and Rab-interacting protein) (Synaptotagmin-like protein lacking C2 domains C) (SlaC2-c) (Slp homolog lacking C2 domains c)	Q7TNY7	0.222465	-0.256
Cullin 9	A0A0G2K652	0.222538	-0.136
Endoplasmic reticulum-Golgi intermediate compartment protein	A0A8I5ZPQ1	0.222559	-0.303
Prostate tumor-overexpressed gene 1 protein homolog	Q5U2W6	0.222646	0.185
Interferon gamma induced GTPase	A0A8I5ZSB0	0.222697	0.57
Mitogen-activated protein kinase 1 (MAP kinase 1) (MAPK 1) (EC 2.7.11.24) (ERT1) (Extracellular signal-regulated kinase 2) (ERK-2) (MAP kinase isoform p42) (p42-MAPK) (Mitogen-activated protein kinase 2) (MAP kinase 2) (MAPK 2)	P63086	0.222986	-0.155
SWI/SNF related, matrix associated, actin dependent regulator of chromatin, subfamily c, member 1	A0A0G2K9D6	0.223161	0.222
Ubiquitin carboxyl-terminal hydrolase (EC 3.4.19.12)	A0A8I6AC85	0.223457	-0.185
AP-1 complex subunit beta-1 (Adaptor protein complex AP-1 subunit beta-1) (Adaptor-related protein complex 1 subunit beta-1) (Beta-1-adaptin) (Beta-adaptin 1) (Clathrin assembly protein complex 1 beta large chain) (Golgi adaptor HA1/AP1 adaptin beta subunit)	P52303	0.223529	-0.315
5-hydroxytryptamine receptor 1A (5-HT-1A) (5-HT1A) (Serotonin receptor 1A)	P19327	0.223532	0.445
Solute carrier family 2, facilitated glucose transporter member 3 (GLUT-3) (Glucose transporter type 3)	A0A0G2JSJ3	0.223565	-0.191
TELO2-interacting protein 2	Q66H56	0.223864	0.233
Histone PARylation factor 1	A0A8I6AFC5	0.224005	0.163
Very-long-chain (3R)-3-hydroxyacyl-CoA dehydratase (EC 4.2.1.134)	D4ABI7	0.224198	-0.111
Cyclin-dependent kinase 5 (EC 2.7.11.1) (Cell division protein kinase 5) (Cyclin-dependent-like kinase 5) (Serine/threonine-protein kinase PSSALRE) (Tau protein kinase II catalytic subunit) (TPKII catalytic subunit)	Q03114	0.224276	-0.134
Myoglobin (Nitrite reductase MB) (EC 1.7.-.-) (Pseudoperoxidase MB) (EC 1.11.1.-)	Q9QZ76	0.224291	-0.962
DNA-dependent protein kinase catalytic subunit (EC 2.7.11.1)	A0A8I5ZT26	0.224326	-0.677
Glutamate receptor ionotropic, NMDA 1 (GluN1) (Glutamate [NMDA] receptor subunit zeta-1) (N-methyl-D-aspartate receptor subunit NR1) (NMD-R1)	P35439	0.224484	-0.438
Protein phosphatase 6, regulatory subunit 3	D3ZBT9	0.224513	-0.119
FCH and mu domain containing endocytic adaptor 1	D3ZIM5	0.224527	-0.403
SWI/SNF-related matrix-associated actin-dependent regulator of chromatin subfamily B member 1	A0A8I6AVW5	0.224607	0.486
Dolichyl pyrophosphate Man9GlcNAc2 alpha-1,3-glucosyltransferase (EC 2.4.1.267) (Asparagine-linked glycosylation protein 6 homolog) (Dol-P-Glc:Man(9)GlcNAc(2)-PP-Dol alpha-1,3-glucosyltransferase) (Dolichyl-P-Glc:Man9GlcNAc2-PP-dolichyl glucosyltransferase)	Q3T1L5	0.224653	-0.53
Golgi associated, gamma adaptin ear containing, ARF binding protein 1	A0A8I6GLY6	0.224743	-0.176
Cysteine--tRNA ligase, cytoplasmic (EC 6.1.1.16) (Cysteinyl-tRNA synthetase)	A0A8I5Y9V4	0.224858	-0.135
StAR-related lipid transfer domain containing 10	A0A0G2KB11	0.22514	-0.348
Sulfotransferase 1 family member D1 (ST1D1) (EC 2.8.2.-) (Dopamine sulfotransferase Sult1d1) (Tyrosine-ester sulfotransferase)	G3V9R3	0.225276	0.155
Epidermal growth factor receptor pathway substrate 15-like 1	A0A8I6A726	0.225288	-0.215
Golgin A1	A0A8I6A5T2	0.225432	0.237
FGF1 intracellular binding protein	A0A8J8Y8E0	0.22554	-0.16
Galactose-1-phosphate uridylyltransferase (Gal-1-P uridylyltransferase) (EC 2.7.7.12) (UDP-glucose--hexose-1-phosphate uridylyltransferase)	P43424	0.225584	0.286
[truncated: 6,295 more rows]

## Sheet: Wistar_Hippocampus
Protein names	gene name	Pvalue	Log2FC
Ribosyldihydronicotinamide dehydrogenase [quinone] (EC 1.10.5.1) (NRH dehydrogenase [quinone] 2) (NRH:quinone oxidoreductase 2) (Quinone reductase 2) (QR2)	Q6AY80	3.82869e-08	-3.56
Tetratricopeptide repeat domain 23-like	A0A0G2JYJ8	8.34327e-08	-5.21
Interleukin-1	D4A1I2	3.56872e-07	-4.3
ATP binding cassette subfamily A member 13	A0A8I6ABQ0	2.83134e-06	-5.57
Ras-related protein Rab-18	A0A8I5ZQR4	4.40425e-06	-4.13
Mitochondrial import receptor subunit TOM40 homolog (Translocase of outer membrane 40 kDa subunit homolog)	G3V8F5	9.04508e-06	-2.06
Beta,beta-carotene 15,15'-dioxygenase (EC 1.13.11.63) (Beta-carotene dioxygenase 1) (Beta-carotene oxygenase 1)	Q91XT5	1.77706e-05	-1.18
Phosphoinositide phospholipase C (EC 3.1.4.11)	A0A096MJ91	1.8435e-05	-3.85
Mortality factor 4-like protein 1 (MORF-related gene 15 protein) (Transcription factor-like protein MRG15)	Q6AYU1	2.11099e-05	-2.19
non-specific serine/threonine protein kinase (EC 2.7.11.1)	A0A8I6GJV1	3.83514e-05	-3.57
Testis-specific serine kinase substrate (Testis-specific kinase substrate) (STK22 substrate 1)	P60531	7.15073e-05	-3.02
RT1 class I, CE11 (RT1 class Ia, locus A1)	A0A2P1NRY1	0.000122585	-2.15
L-lactate dehydrogenase A chain (LDH muscle subunit)	A0A8I6GK09	0.000151967	-2.36
PWWP domain containing 4	A0A8I5ZV76	0.000205547	-2.95
Unc-79 homolog, NALCN channel complex subunit	A0A8I6AJ87	0.000313538	1.7
Polyamine-modulated factor 1	D3ZEH8	0.000398168	-2.02
Family with sequence similarity 172, member A	A0A1W2Q607	0.000453309	-1.63
Heterogeneous nuclear ribonucleoproteins C1/C2-like	A0A0G2JXW4	0.000458803	-1.28
[truncated: 7,835 more rows]

## Sheet: Loucjall Hippocampus
Protein names	gene name	Pvalue	log2FC
Polyadenylate-binding protein (PABP)	B5DF80	6.88856e-08	-3.56
[truncated: 7,597 more rows]
